# Supplementary material for: 2-(Dimethyl­amino­meth­yl)phenyl phenyl telluride
Source: Acta Crystallogr Sect E Struct Rep Online. 2009 Sep 26;65(Pt 10):o2562–3. doi: 10.1107/S1600536809038161 (PMC2970312; doi:10.1107/S1600536809038161)
Supplement: Supplementary file 1 [file e-65-o2562-sup1.cif]

##############################################################################
###                                                                        ###
###        Electronic paper (Acta Crystallographica Section E)             ###
###                                                                        ###
##############################################################################
#                                                                            #
# This CIF contains the data in a paper accepted for publication in Acta     #
# Crystallographica Section E. It conforms to the requirements of Notes      #
# for Authors for Section E, and has been peer reviewed under the auspices   #
# of the IUCr Commission on Journals.                                        #
#                                                                            #
# Full details of the Crystallographic Information File format               #
# are given in the paper "The Crystallographic Information File (CIF):       #
# a New Standard Archive File for Crystallography" by S. R. Hall, F. H.      #
# Allen and I. D. Brown [Acta Cryst. (1991), A47, 655-685].                  #
#                                                                            #
# The current version of the core CIF dictionary is obtainable from          #
# ftp://ftp.iucr.org/pub/cif_core.dic. The current version number is 2.4.    #
#                                                                            #
# Software is freely available for graphical display of the structure(s) in  #
# this CIF.  For information consult the CIF home page http://www.iucr.org/  #
# cif/home.html                                                              #
#                                                                            #
# This file may be used for bona fide research purposes within the           #
# scientific community so long as proper attribution is given to the journal # 
# article from which it was obtained.                                        #
#                                                                            #
##############################################################################
                                             
data_I
_audit_creation_method     SHELXL-97
_chemical_name_systematic
;
2-(Dimethylaminomethyl)phenyl phenyl telluride
;
_chemical_name_common     ?
_chemical_formula_moiety     'C15 H17 N Te'
_chemical_formula_sum     'C15 H17 N Te'
_chemical_formula_iupac     'C15 H17 N Te'
_chemical_formula_weight     338.90
_chemical_melting_point     ?
_symmetry_cell_setting     monoclinic
_symmetry_space_group_name_H-M     'P 21/c'
_symmetry_space_group_name_Hall     '-P 2ybc'
loop_
    _symmetry_equiv_pos_as_xyz
    'x, y, z'
    '-x, y+1/2, -z+1/2'
    '-x, -y, -z'
    'x, -y-1/2, z-1/2'
_cell_length_a     8.5736(3)
_cell_length_b     13.2472(5)
_cell_length_c     12.6719(4)
_cell_angle_alpha     90.00
_cell_angle_beta     95.933(3)
_cell_angle_gamma     90.00
_cell_volume     1431.52(9)
_cell_formula_units_Z     4
_cell_measurement_reflns_used     8619
_cell_measurement_theta_min     4.8463
_cell_measurement_theta_max     32.3734
_cell_measurement_temperature     110(2)
_exptl_crystal_description     prism
_exptl_crystal_colour     colorless
_exptl_crystal_size_max     0.49
_exptl_crystal_size_mid     0.41
_exptl_crystal_size_min     0.27
_exptl_crystal_density_diffrn     1.572
_exptl_crystal_density_meas     ?
_exptl_crystal_density_method     'not measured'
_exptl_crystal_F_000     664
_exptl_absorpt_coefficient_mu     2.057
_exptl_absorpt_correction_type     multi-scan
_exptl_absorpt_process_details
;
(CrysAlis Pro; Oxford Diffraction, 2009)
;
_exptl_absorpt_correction_T_min     0.72769
_exptl_absorpt_correction_T_max     1.00000
_exptl_special_details
;
CrysAlis RED, (Oxford Diffraction, 2009)
Empirical absorption correction using spherical harmonics,
 implemented in SCALE3 ABSPACK scaling algorithm.
;
_diffrn_ambient_temperature     110(2)
_diffrn_radiation_type     MoK\a
_diffrn_radiation_wavelength     0.71073
_diffrn_radiation_source     'Enhance (Mo) X-ray Source'
_diffrn_radiation_monochromator     graphite
_diffrn_measurement_device_type     'Oxford Diffraction Gemini R CCD'
_diffrn_measurement_method     \w
_diffrn_detector_area_resol_mean     10.5081
_diffrn_reflns_number     20642
_diffrn_reflns_av_R_equivalents     0.0275
_diffrn_reflns_av_sigmaI/netI     0.0453
_diffrn_reflns_theta_min     4.89
_diffrn_reflns_theta_max     32.42
_diffrn_reflns_theta_full     25.00
_diffrn_measured_fraction_theta_max     0.941
_diffrn_measured_fraction_theta_full     0.993
_diffrn_reflns_limit_h_min     -12
_diffrn_reflns_limit_h_max     12
_diffrn_reflns_limit_k_min     -18
_diffrn_reflns_limit_k_max     19
_diffrn_reflns_limit_l_min     -18
_diffrn_reflns_limit_l_max     18
_diffrn_standards_number     ?
_diffrn_standards_interval_count     ?
_diffrn_standards_interval_time     ?
_diffrn_standards_decay_%     0
_refine_special_details
;
Refinement of <i>F</i>^2^ against ALL reflections. The weighted <i>R</i>-factor
<i>wR</i> and goodness of fit <i>S</i> are based on <i>F</i>^2^, conventional
<i>R</i>-factors <i>R</i> are based on <i>F</i>, with <i>F</i> set to zero for
negative <i>F</i>^2^. The threshold expression of <i>F</i>^2^ >
\s(<i>F</i>^2^) is used only for calculating <i>R</i>-factors(gt) <i>etc</i>.
and is not relevant to the choice of reflections for refinement.
<i>R</i>-factors based on <i>F</i>^2^ are statistically about twice as large
as those based on <i>F</i>, and <i>R</i>- factors based on ALL data will be
even larger.
;
_reflns_number_total     4836
_reflns_number_gt     2926
_reflns_threshold_expression     I>2\s(I)
_refine_ls_structure_factor_coef     Fsqd
_refine_ls_matrix_type     full
_refine_ls_R_factor_all     0.0512
_refine_ls_R_factor_gt     0.0228
_refine_ls_wR_factor_gt     0.0495
_refine_ls_wR_factor_ref     0.0582
_refine_ls_goodness_of_fit_ref     0.973
_refine_ls_restrained_S_all     0.973
_refine_ls_number_reflns     4836
_refine_ls_number_parameters     156
_refine_ls_number_restraints     0
_refine_ls_hydrogen_treatment     constr
_refine_ls_weighting_scheme     calc
_refine_ls_weighting_details
                 'calc w=1/[\s^2^(Fo^2^)+(0.0289P)^2^] where P=(Fo^2^+2Fc^2^)/3'
_atom_sites_solution_hydrogens     geom
_atom_sites_solution_primary     direct
_atom_sites_solution_secondary     difmap
_refine_ls_shift/su_max     0.001
_refine_ls_shift/su_mean     0.000
_refine_diff_density_max     0.575
_refine_diff_density_min     -0.469
_refine_ls_extinction_method     none
_refine_ls_extinction_coef     ?
loop_
    _atom_type_symbol
    _atom_type_description
    _atom_type_scat_dispersion_real
    _atom_type_scat_dispersion_imag
    _atom_type_scat_source
    'C' 'C' 0.0033 0.0016
                         'International Tables Vol C Tables 4.2.6.8 and 6.1.1.4'
    'H' 'H' 0.0000 0.0000
                         'International Tables Vol C Tables 4.2.6.8 and 6.1.1.4'
    'N' 'N' 0.0061 0.0033
                         'International Tables Vol C Tables 4.2.6.8 and 6.1.1.4'
    'Te' 'Te' -0.5308 1.6751
                         'International Tables Vol C Tables 4.2.6.8 and 6.1.1.4'
_computing_data_collection
;
CrysAlis Pro (Oxford Diffraction, 2009)
;
_computing_cell_refinement
;
CrysAlis Pro (Oxford Diffraction, 2009)
;
_computing_data_reduction
;
CrysAlis Pro (Oxford Diffraction, 2009)
;
_computing_structure_solution     'SHELXS97 (Sheldrick, 2008)'
_computing_structure_refinement     'SHELXL97 (Sheldrick, 2008)'
_computing_molecular_graphics     'SHELXTL (Sheldrick, 2008)'
_computing_publication_material     'SHELXTL (Sheldrick, 2008)'
loop_
    _atom_site_type_symbol
    _atom_site_label
    _atom_site_fract_x
    _atom_site_fract_y
    _atom_site_fract_z
    _atom_site_U_iso_or_equiv
    _atom_site_adp_type
    _atom_site_calc_flag
    _atom_site_refinement_flags
    _atom_site_occupancy
    _atom_site_disorder_assembly
    _atom_site_disorder_group
    Te Te 0.886656(14) 0.206826(9) 0.327530(10) 0.04605(6) Uani d . 1 . .
    C C7 1.0873(2) -0.00329(16) 0.33777(15) 0.0462(5) Uani d . 1 . .
    H H7A 1.1484 0.0230 0.4025 0.055 Uiso calc R 1 . .
    H H7B 1.1349 -0.0681 0.3190 0.055 Uiso calc R 1 . .
    C C1 0.8142(2) 0.05794(13) 0.36112(13) 0.0373(4) Uani d . 1 . .
    C C2 0.6624(2) 0.03853(16) 0.38466(14) 0.0460(4) Uani d . 1 . .
    H H2A 0.5888 0.0922 0.3840 0.055 Uiso calc R 1 . .
    C C3 0.6175(2) -0.05790(16) 0.40897(16) 0.0533(5) Uani d . 1 . .
    H H3A 0.5134 -0.0704 0.4249 0.064 Uiso calc R 1 . .
    C C4 0.7225(3) -0.13543(17) 0.41016(16) 0.0566(5) Uani d . 1 . .
    H H4A 0.6923 -0.2016 0.4287 0.068 Uiso calc R 1 . .
    C C5 0.8725(3) -0.11769(15) 0.38443(15) 0.0497(5) Uani d . 1 . .
    H H5A 0.9435 -0.1726 0.3831 0.060 Uiso calc R 1 . .
    C C6 0.9219(2) -0.02150(14) 0.36041(14) 0.0395(4) Uani d . 1 . .
    N N 1.09600(18) 0.06793(12) 0.25179(13) 0.0470(4) Uani d . 1 . .
    C C8 1.0372(3) 0.0248(2) 0.14988(17) 0.0711(7) Uani d . 1 . .
    H H8A 0.9302 -0.0002 0.1533 0.107 Uiso calc R 1 . .
    H H8B 1.1050 -0.0311 0.1329 0.107 Uiso calc R 1 . .
    H H8C 1.0366 0.0767 0.0947 0.107 Uiso calc R 1 . .
    C C9 1.2542(3) 0.1090(2) 0.2514(2) 0.0739(7) Uani d . 1 . .
    H H9A 1.2852 0.1426 0.3192 0.111 Uiso calc R 1 . .
    H H9B 1.2559 0.1579 0.1934 0.111 Uiso calc R 1 . .
    H H9C 1.3277 0.0540 0.2412 0.111 Uiso calc R 1 . .
    C C10 0.6957(2) 0.27717(13) 0.39468(15) 0.0433(4) Uani d . 1 . .
    C C11 0.5679(3) 0.31290(16) 0.32958(17) 0.0554(5) Uani d . 1 . .
    H H11A 0.5633 0.3032 0.2550 0.066 Uiso calc R 1 . .
    C C12 0.4467(3) 0.36259(18) 0.37197(19) 0.0631(6) Uani d . 1 . .
    H H12A 0.3587 0.3856 0.3266 0.076 Uiso calc R 1 . .
    C C13 0.4534(3) 0.37856(17) 0.47833(19) 0.0609(6) Uani d . 1 . .
    H H13A 0.3709 0.4136 0.5071 0.073 Uiso calc R 1 . .
    C C14 0.5789(3) 0.34409(18) 0.54402(18) 0.0627(6) Uani d . 1 . .
    H H14A 0.5827 0.3548 0.6184 0.075 Uiso calc R 1 . .
    C C15 0.6989(3) 0.29428(15) 0.50326(16) 0.0536(5) Uani d . 1 . .
    H H15B 0.7856 0.2710 0.5497 0.064 Uiso calc R 1 . .
loop_
    _atom_site_aniso_label
    _atom_site_aniso_U_11
    _atom_site_aniso_U_22
    _atom_site_aniso_U_33
    _atom_site_aniso_U_12
    _atom_site_aniso_U_13
    _atom_site_aniso_U_23
    Te 0.04845(9) 0.04144(8) 0.04904(9) 0.00098(6) 0.00871(6) 0.00703(6)
    C7 0.0416(10) 0.0500(12) 0.0469(11) 0.0059(9) 0.0049(8) 0.0024(8)
    C1 0.0395(9) 0.0410(10) 0.0314(8) -0.0007(8) 0.0031(7) -0.0031(7)
    C2 0.0416(10) 0.0501(12) 0.0468(10) 0.0001(9) 0.0069(8) -0.0066(9)
    C3 0.0495(11) 0.0563(14) 0.0564(12) -0.0160(10) 0.0169(9) -0.0145(10)
    C4 0.0731(15) 0.0465(13) 0.0521(12) -0.0174(11) 0.0154(10) -0.0081(9)
    C5 0.0640(13) 0.0393(11) 0.0463(11) 0.0035(10) 0.0080(9) -0.0023(9)
    C6 0.0424(10) 0.0416(10) 0.0341(9) 0.0011(8) 0.0025(7) 0.0013(8)
    N 0.0431(9) 0.0491(10) 0.0503(9) 0.0027(7) 0.0128(7) 0.0049(8)
    C8 0.0833(16) 0.0851(19) 0.0466(13) 0.0158(15) 0.0149(11) 0.0025(12)
    C9 0.0555(13) 0.0756(18) 0.0948(18) -0.0037(12) 0.0279(12) 0.0159(14)
    C10 0.0504(11) 0.0327(10) 0.0469(11) -0.0005(8) 0.0049(9) 0.0028(8)
    C11 0.0605(13) 0.0542(14) 0.0499(12) 0.0097(10) -0.0022(10) -0.0012(9)
    C12 0.0563(13) 0.0605(15) 0.0712(15) 0.0165(11) 0.0005(11) 0.0013(12)
    C13 0.0652(14) 0.0455(12) 0.0755(15) 0.0070(11) 0.0238(12) 0.0006(11)
    C14 0.0827(16) 0.0591(15) 0.0486(12) 0.0050(12) 0.0171(12) -0.0042(10)
    C15 0.0603(13) 0.0534(13) 0.0462(11) 0.0050(10) 0.0006(9) 0.0030(9)
_geom_special_details
;
All e.s.d.'s (except the e.s.d. in the dihedral angle between two l.s. planes)
are estimated using the full covariance matrix. The cell e.s.d.'s are taken
into account individually in the estimation of e.s.d.'s in distances, angles
and torsion angles; correlations between e.s.d.'s in cell parameters are only
used when they are defined by crystal symmetry. An approximate (isotropic)
treatment of cell e.s.d.'s is used for estimating e.s.d.'s involving l.s.
planes.
;
loop_
    _geom_bond_atom_site_label_1
    _geom_bond_atom_site_label_2
    _geom_bond_site_symmetry_2
    _geom_bond_distance
    _geom_bond_publ_flag
    Te C1 . 2.1242(18) y
    Te C10 . 2.136(2) y
    Te N . 2.8079(16) y
    C7 N . 1.449(2) ?
    C7 C6 . 1.495(2) ?
    C7 H7A . 0.9900 ?
    C7 H7B . 0.9900 ?
    C1 C2 . 1.389(3) ?
    C1 C6 . 1.401(3) ?
    C2 C3 . 1.378(3) ?
    C2 H2A . 0.9500 ?
    C3 C4 . 1.365(3) ?
    C3 H3A . 0.9500 ?
    C4 C5 . 1.379(3) ?
    C4 H4A . 0.9500 ?
    C5 C6 . 1.387(3) ?
    C5 H5A . 0.9500 ?
    N C8 . 1.454(3) ?
    N C9 . 1.462(3) ?
    C8 H8A . 0.9800 ?
    C8 H8B . 0.9800 ?
    C8 H8C . 0.9800 ?
    C9 H9A . 0.9800 ?
    C9 H9B . 0.9800 ?
    C9 H9C . 0.9800 ?
    C10 C11 . 1.385(3) ?
    C10 C15 . 1.392(3) ?
    C11 C12 . 1.384(3) ?
    C11 H11A . 0.9500 ?
    C12 C13 . 1.360(3) ?
    C12 H12A . 0.9500 ?
    C13 C14 . 1.369(3) ?
    C13 H13A . 0.9500 ?
    C14 C15 . 1.368(3) ?
    C14 H14A . 0.9500 ?
    C15 H15B . 0.9500 ?
loop_
    _geom_angle_atom_site_label_1
    _geom_angle_atom_site_label_2
    _geom_angle_atom_site_label_3
    _geom_angle_site_symmetry_1
    _geom_angle_site_symmetry_3
    _geom_angle
    _geom_angle_publ_flag
    C1 Te C10 . . 94.19(7) y
    C1 Te N . . 70.77(6) y
    C10 Te N . . 164.92(6) y
    N C7 C6 . . 111.92(14) ?
    N C7 H7A . . 109.2 ?
    C6 C7 H7A . . 109.2 ?
    N C7 H7B . . 109.2 ?
    C6 C7 H7B . . 109.2 ?
    H7A C7 H7B . . 107.9 ?
    C2 C1 C6 . . 119.70(17) ?
    C2 C1 Te . . 120.99(14) ?
    C6 C1 Te . . 119.30(13) ?
    C3 C2 C1 . . 120.59(18) ?
    C3 C2 H2A . . 119.7 ?
    C1 C2 H2A . . 119.7 ?
    C4 C3 C2 . . 120.08(19) ?
    C4 C3 H3A . . 120.0 ?
    C2 C3 H3A . . 120.0 ?
    C3 C4 C5 . . 119.9(2) ?
    C3 C4 H4A . . 120.0 ?
    C5 C4 H4A . . 120.0 ?
    C4 C5 C6 . . 121.48(19) ?
    C4 C5 H5A . . 119.3 ?
    C6 C5 H5A . . 119.3 ?
    C5 C6 C1 . . 118.17(17) ?
    C5 C6 C7 . . 120.53(17) ?
    C1 C6 C7 . . 121.27(17) ?
    C7 N C8 . . 111.84(17) ?
    C7 N C9 . . 111.41(16) ?
    C8 N C9 . . 112.33(17) ?
    C7 N Te . . 94.88(10) ?
    C8 N Te . . 112.69(13) ?
    C9 N Te . . 112.55(14) ?
    N C8 H8A . . 109.5 ?
    N C8 H8B . . 109.5 ?
    H8A C8 H8B . . 109.5 ?
    N C8 H8C . . 109.5 ?
    H8A C8 H8C . . 109.5 ?
    H8B C8 H8C . . 109.5 ?
    N C9 H9A . . 109.5 ?
    N C9 H9B . . 109.5 ?
    H9A C9 H9B . . 109.5 ?
    N C9 H9C . . 109.5 ?
    H9A C9 H9C . . 109.5 ?
    H9B C9 H9C . . 109.5 ?
    C11 C10 C15 . . 117.82(19) ?
    C11 C10 Te . . 120.25(15) ?
    C15 C10 Te . . 121.81(14) ?
    C12 C11 C10 . . 120.7(2) ?
    C12 C11 H11A . . 119.6 ?
    C10 C11 H11A . . 119.6 ?
    C13 C12 C11 . . 120.2(2) ?
    C13 C12 H12A . . 119.9 ?
    C11 C12 H12A . . 119.9 ?
    C12 C13 C14 . . 120.0(2) ?
    C12 C13 H13A . . 120.0 ?
    C14 C13 H13A . . 120.0 ?
    C15 C14 C13 . . 120.4(2) ?
    C15 C14 H14A . . 119.8 ?
    C13 C14 H14A . . 119.8 ?
    C14 C15 C10 . . 120.87(19) ?
    C14 C15 H15B . . 119.6 ?
    C10 C15 H15B . . 119.6 ?
loop_
    _geom_torsion_atom_site_label_1
    _geom_torsion_atom_site_label_2
    _geom_torsion_atom_site_label_3
    _geom_torsion_atom_site_label_4
    _geom_torsion_site_symmetry_1
    _geom_torsion_site_symmetry_2
    _geom_torsion_site_symmetry_3
    _geom_torsion_site_symmetry_4
    _geom_torsion
    _geom_torsion_publ_flag
    C10 Te C1 C2 . . . . 17.26(15) ?
    N Te C1 C2 . . . . -161.59(15) ?
    C10 Te C1 C6 . . . . -162.12(13) ?
    N Te C1 C6 . . . . 19.02(12) ?
    C6 C1 C2 C3 . . . . 1.0(3) ?
    Te C1 C2 C3 . . . . -178.36(13) ?
    C1 C2 C3 C4 . . . . 0.0(3) ?
    C2 C3 C4 C5 . . . . -1.6(3) ?
    C3 C4 C5 C6 . . . . 2.2(3) ?
    C4 C5 C6 C1 . . . . -1.1(3) ?
    C4 C5 C6 C7 . . . . 177.09(17) ?
    C2 C1 C6 C5 . . . . -0.5(3) ?
    Te C1 C6 C5 . . . . 178.88(13) ?
    C2 C1 C6 C7 . . . . -178.66(16) ?
    Te C1 C6 C7 . . . . 0.7(2) ?
    N C7 C6 C5 . . . . 140.26(18) ?
    N C7 C6 C1 . . . . -41.6(2) ?
    C6 C7 N C8 . . . . -71.0(2) ?
    C6 C7 N C9 . . . . 162.38(17) ?
    C6 C7 N Te . . . . 45.84(15) ?
    C1 Te N C7 . . . . -35.48(10) ?
    C10 Te N C7 . . . . -39.9(3) ?
    C1 Te N C8 . . . . 80.65(15) ?
    C10 Te N C8 . . . . 76.3(3) ?
    C1 Te N C9 . . . . -151.08(15) ?
    C10 Te N C9 . . . . -155.5(2) ?
    C1 Te C10 C11 . . . . -101.37(16) ?
    N Te C10 C11 . . . . -97.2(3) ?
    C1 Te C10 C15 . . . . 82.60(16) ?
    N Te C10 C15 . . . . 86.8(3) ?
    C15 C10 C11 C12 . . . . -0.9(3) ?
    Te C10 C11 C12 . . . . -177.11(17) ?
    C10 C11 C12 C13 . . . . 1.2(4) ?
    C11 C12 C13 C14 . . . . -1.0(4) ?
    C12 C13 C14 C15 . . . . 0.6(4) ?
    C13 C14 C15 C10 . . . . -0.3(4) ?
    C11 C10 C15 C14 . . . . 0.5(3) ?
    Te C10 C15 C14 . . . . 176.60(17) ?
data_global
_journal_date_recd_electronic     2009-09-19
_journal_date_accepted     2009-09-21
_journal_name_full     'Acta Crystallographica, Section E'
_journal_year     2009
_journal_volume     65
_journal_issue     10
_journal_page_first     o2562
_journal_page_last     o2563
_journal_paper_category     QO
_journal_coeditor_code     BT5068
_publ_contact_author_name     'Harkesh B. Singh'
_publ_contact_author_address
;
Department of Chemistry
Indian Institute of Technology Bombay
Powai 400076
India
;
_publ_contact_author_email     'chhbsia@chem.iitb.ac.in'
_publ_contact_author_fax     '91-22-2572 3480'
_publ_contact_author_phone     '91-22-2576 7190'
_publ_section_title
;
2-(Dimethylaminomethyl)phenyl phenyl telluride
;
loop_
    _publ_author_name
    _publ_author_footnote
    _publ_author_address
    'Chakraborty, Tapash' .
;
Department of Chemistry
Indian Institute of Technology Bombay
Powai 400 076
India
;
    'Singh, Harkesh B.' .
;
Department of Chemistry
Indian Institute of Technology Bombay
Powai 400 076
India
;
    'Butcher, Ray J.' .
;
Department of Chemistry
Howard University
525 College Street NW
Washington
DC 20059
USA
;
