# Supplementary material for: 2-(Dimethyl­amino­meth­yl)phenyl phenyl telluride
Source: Acta Crystallogr Sect E Struct Rep Online. 2009 Sep 26;65(Pt 10):o2562–3. doi: 10.1107/S1600536809038161 (PMC2970312; doi:10.1107/S1600536809038161)
Supplement: Supplementary file 2 [file e-65-o2562-Isup2.hkl]

# 
# h,k,l, Fc-squared, Fo-squared, sigma(Fo-squared) and status flag 
# 
data_I
_shelx_title ' hbs_tc2' 
_shelx_refln_list_code          4 
_shelx_F_calc_maximum      175.54 
_exptl_crystal_F_000       664.00 
_reflns_d_resolution_high  0.6629 
 
loop_ 
 _symmetry_equiv_pos_as_xyz 
 'x, y, z' 
 '-x, y+1/2, -z+1/2' 
 '-x, -y, -z' 
 'x, -y-1/2, z-1/2' 
 
_cell_length_a     8.5736 
_cell_length_b    13.2472 
_cell_length_c    12.6719 
_cell_angle_alpha  90.000 
_cell_angle_beta   95.933 
_cell_angle_gamma  90.000 
 
_shelx_F_squared_multiplier     1.000 
 
loop_ 
 _refln_index_h 
 _refln_index_k 
 _refln_index_l 
 _refln_F_squared_calc 
 _refln_F_squared_meas 
 _refln_F_squared_sigma 
 _refln_observed_status 
   3   0   0     4014.96     4079.69     34.60 o 
   4   0   0    20390.59    20194.64    212.22 o 
   5   0   0    14646.26    15060.40    124.43 o 
   6   0   0     3303.61     3418.67     19.48 o 
   7   0   0      499.14      470.41     10.32 o 
   8   0   0      792.59      803.15     24.73 o 
   9   0   0     1544.98     1687.57     25.70 o 
  10   0   0      398.58      430.53     26.38 o 
  11   0   0       33.89       37.73     77.46 o 
  12   0   0       40.41       35.04     69.13 o 
   2   1   0    16012.62    15770.74     27.16 o 
   3   1   0    12899.96    12878.18     40.65 o 
   4   1   0      986.98      942.83      6.50 o 
   5   1   0     2442.72     2525.54     15.43 o 
   6   1   0     4945.24     4892.18     36.95 o 
   7   1   0     2407.20     2396.41     13.87 o 
   8   1   0      445.78      444.30      9.95 o 
   9   1   0       18.41        2.22      6.77 o 
  10   1   0      453.40      432.38     17.93 o 
  11   1   0      329.43      322.97     28.44 o 
  12   1   0       71.46       69.28     43.24 o 
   2   2   0      256.51      287.81      3.78 o 
   3   2   0     3885.19     3961.62     30.93 o 
   4   2   0     4985.39     4752.48     45.95 o 
   5   2   0     5625.09     5548.71     43.83 o 
   6   2   0      557.85      543.94      6.50 o 
   7   2   0     1284.47     1247.97     10.75 o 
   8   2   0      950.79      965.13     11.72 o 
   9   2   0      920.54      911.72     14.98 o 
  10   2   0      186.31      183.45     18.41 o 
  11   2   0       19.33        0.65     10.46 o 
  12   2   0      103.27      105.14     45.37 o 
   1   3   0    23704.12    21811.10     50.32 o 
   2   3   0     9091.28     9225.18     94.67 o 
   3   3   0    11173.71    11602.04     70.89 o 
   4   3   0     1968.29     2185.35     24.42 o 
   5   3   0       44.09       42.33      6.56 o 
   6   3   0     4398.11     4466.42     29.48 o 
   7   3   0     2311.39     2409.68     25.93 o 
   8   3   0      319.06      345.08     11.85 o 
   9   3   0       10.92       -4.55      4.55 o 
  10   3   0      124.56      137.00     23.06 o 
  11   3   0      204.96      212.79     32.55 o 
  12   3   0       31.70       34.34     35.36 o 
   0   4   0     3275.04     3327.39     27.42 o 
   1   4   0    13392.57    12827.91    116.45 o 
   2   4   0      145.03      147.05      4.42 o 
   3   4   0        2.42        1.34      1.79 o 
   4   4   0     3621.36     3748.06     17.70 o 
   5   4   0     2410.13     2596.00     15.03 o 
   6   4   0       56.78       61.23      9.48 o 
   7   4   0       57.21       71.89     11.51 o 
   8   4   0       91.70      113.11     12.05 o 
   9   4   0      166.21      167.33     22.85 o 
  10   4   0      163.75      149.04     24.20 o 
  11   4   0        0.00        6.11     12.43 o 
  12   4   0        1.07        6.48     24.06 o 
   1   5   0     2651.99     2836.56     30.15 o 
   2   5   0      421.10      451.18      7.45 o 
   3   5   0      312.40      370.81      9.14 o 
   4   5   0        5.66        1.75      1.87 o 
   5   5   0      123.89      106.30      6.55 o 
   6   5   0      630.57      665.96     15.03 o 
   7   5   0       10.54       14.42     15.72 o 
   8   5   0       37.81       31.52     16.95 o 
   9   5   0        3.50        2.35      6.66 o 
  10   5   0       22.04       17.39     18.98 o 
  11   5   0        4.94       16.59     26.21 o 
  12   5   0       10.61       25.61     34.34 o 
   0   6   0      344.67      322.79      9.76 o 
   1   6   0       12.53       27.46      6.12 o 
   2   6   0      650.80      689.31     14.32 o 
   3   6   0        0.08        4.36      2.81 o 
   4   6   0        7.06        1.50      1.76 o 
   5   6   0        3.56        9.06      8.17 o 
   6   6   0      140.43      132.21     10.72 o 
   7   6   0       16.56        8.27      8.71 o 
   8   6   0       12.33        3.13      6.95 o 
   9   6   0        7.74       28.30     20.90 o 
  10   6   0        1.59        1.01     10.32 o 
  11   6   0        0.31       10.03     38.21 o 
  12   6   0        1.68       40.87     68.82 o 
   1   7   0     2385.60     2515.76     33.98 o 
   2   7   0      383.79      394.01     10.83 o 
   3   7   0      618.59      569.94      9.01 o 
   4   7   0       59.58       62.68      5.29 o 
   5   7   0      100.45       94.45      8.11 o 
   6   7   0      807.42      800.52     13.63 o 
   7   7   0       95.85       97.84     15.60 o 
   8   7   0       60.68       44.25     20.92 o 
   9   7   0       16.12       29.29     27.46 o 
  10   7   0       50.42       39.78     34.19 o 
  11   7   0        7.93       10.69     14.29 o 
  12   7   0       16.99       37.93     78.06 o 
   0   8   0     2928.20     2911.02     37.84 o 
   1   8   0     1463.63     1437.02     21.27 o 
   2   8   0        6.06       -4.58      5.24 o 
   3   8   0      540.78      508.83      9.48 o 
   4   8   0     2654.56     2603.74     20.03 o 
   5   8   0      471.25      448.30      6.68 o 
   6   8   0       41.55       43.31     11.43 o 
   7   8   0       10.95       14.68     32.55 o 
   8   8   0      191.85      192.47     20.86 o 
   9   8   0      141.35      125.11     29.64 o 
  10   8   0       87.42       86.95     30.14 o 
  11   8   0        0.01        5.20     41.38 o 
   1   9   0     3126.00     3094.89     40.47 o 
   2   9   0     4062.84     4060.61     44.98 o 
   3   9   0     2895.26     2826.86     20.55 o 
   4   9   0       97.78       97.39     10.06 o 
   5   9   0       24.72       22.70      8.41 o 
   6   9   0     1576.91     1598.00     15.82 o 
   7   9   0      569.70      609.80     14.01 o 
   8   9   0       65.91       72.19     22.50 o 
   9   9   0        1.24       10.65     16.61 o 
  10   9   0       75.75       64.01     33.05 o 
   0  10   0     4795.16     4852.57     66.99 o 
   1  10   0     3788.20     3601.48     89.50 o 
   2  10   0      125.25      107.27     12.80 o 
   3  10   0     1042.66     1056.86     18.94 o 
   4  10   0     2224.00     2258.69     18.42 o 
   5  10   0     2701.12     2745.84     27.11 o 
   6  10   0      319.40      286.02     12.78 o 
   7  10   0       94.51       80.10     16.22 o 
   8  10   0      409.36      392.52     24.57 o 
   9  10   0      342.62      341.98     37.79 o 
  10  10   0       76.52       94.77     43.27 o 
   1  11   0     1719.65     1709.89     30.06 o 
   2  11   0     2858.49     2900.13     48.20 o 
   3  11   0     2044.04     1967.26     22.61 o 
   4  11   0      516.37      486.99     12.88 o 
   5  11   0      494.87      476.70     15.05 o 
   6  11   0     1053.23     1125.71     22.44 o 
   7  11   0      857.50      926.92     20.68 o 
   8  11   0      177.13      179.35     26.85 o 
   9  11   0        1.50       -1.31      4.83 o 
  10  11   0       98.64       93.58     58.12 o 
   0  12   0     5414.66     5330.29    225.15 o 
   1  12   0     1241.81     1264.05     21.02 o 
   2  12   0        1.60       -6.82      7.49 o 
   3  12   0      574.60      552.25     13.51 o 
   4  12   0     1553.99     1618.61     32.63 o 
   5  12   0     1434.62     1490.80     18.86 o 
   6  12   0       66.02       71.35     26.61 o 
   7  12   0      108.39      108.95     25.64 o 
   8  12   0      203.40      189.25     34.77 o 
   9  12   0      229.18      249.18     52.96 o 
   1  13   0      967.58      937.53     23.81 o 
   2  13   0     2331.18     2394.48     28.19 o 
   3  13   0      737.43      715.38     19.21 o 
   4  13   0      223.79      209.83     17.12 o 
   5  13   0      202.13      194.07     21.51 o 
   6  13   0      404.30      441.80     30.37 o 
   7  13   0      241.62      220.16     29.22 o 
   8  13   0       75.20      104.39     49.19 o 
   0  14   0     1502.44     1483.23     33.38 o 
   1  14   0      645.63      605.20     19.19 o 
   2  14   0        4.78       -0.57      3.32 o 
   3  14   0      185.08      158.87     19.70 o 
   4  14   0      573.42      595.90     23.89 o 
   5  14   0      528.37      553.73     25.87 o 
   6  14   0       95.92       94.49     34.03 o 
   7  14   0       17.55        6.65     40.42 o 
   8  14   0       64.72       77.07     56.72 o 
   1  15   0      250.78      198.65     22.87 o 
   2  15   0      254.67      249.68     24.40 o 
   3  15   0      232.51      232.32     26.12 o 
   4  15   0       39.03       43.07     23.08 o 
   5  15   0       37.83       37.48     37.24 o 
   6  15   0      188.84      210.06     39.92 o 
   7  15   0       92.28      104.76     37.17 o 
   0  16   0       32.24       29.50     32.18 o 
   1  16   0       45.93       38.85     22.86 o 
   2  16   0        0.67       -3.48     15.52 o 
   3  16   0        2.53        2.82      4.79 o 
   4  16   0       31.32       50.68     27.23 o 
   5  16   0       53.69       70.94     38.66 o 
   6  16   0        2.26       -0.83      9.86 o 
   7  16   0        0.81       13.76     47.54 o 
   1  17   0       40.66       47.84     29.77 o 
   2  17   0        0.71        9.77     18.77 o 
   3  17   0        7.03       15.13     23.99 o 
   4  17   0       18.07       38.56     36.99 o 
   5  17   0        0.13        0.35     11.51 o 
   6  17   0        9.43       25.73     51.94 o 
   0  18   0        0.21       35.71     38.42 o 
   1  18   0        2.65        4.14     16.23 o 
   2  18   0        3.55        0.68     46.74 o 
   3  18   0        0.79       11.08     23.45 o 
   4  18   0        0.78        8.29     38.94 o 
   5  18   0        2.83        4.69     21.02 o 
   1  19   0       24.00       19.09     43.58 o 
   2  19   0       50.12       55.50     93.96 o 
   3  19   0       64.17       61.03    164.60 o 
 -12   1   1        6.12       -4.28     59.08 o 
 -11   1   1       36.30       27.85     26.57 o 
 -10   1   1       71.91       58.30     18.58 o 
  -9   1   1        9.46       12.61      8.79 o 
  -8   1   1       10.04       -2.13      3.13 o 
  -7   1   1      173.42      155.59      8.95 o 
  -6   1   1      241.48      220.54      6.91 o 
  -5   1   1     2095.13     2311.03     22.00 o 
  -4   1   1     2616.31     2873.51     23.53 o 
  -3   1   1      397.45      412.57      4.90 o 
  -2   1   1     1055.79     1144.72      8.15 o 
   2   1   1     1415.09     1489.71     10.70 o 
   3   1   1     1186.18     1236.04     10.23 o 
   4   1   1      685.69      680.85      6.25 o 
   5   1   1       27.27       23.28      4.57 o 
   6   1   1      107.52      108.14      4.89 o 
   7   1   1        8.34        2.19      2.08 o 
   8   1   1      154.93      136.38     12.64 o 
   9   1   1        0.08        0.04      3.94 o 
  10   1   1        0.72        3.49     19.10 o 
  11   1   1        3.99       -3.00      4.75 o 
  12   1   1        0.74       14.64     47.01 o 
 -12   2   1       27.13       13.34     41.61 o 
 -11   2   1        2.29       -1.59     16.78 o 
 -10   2   1       21.15        7.22     13.84 o 
  -9   2   1      165.34      148.37     15.16 o 
  -8   2   1     1172.61     1152.69     12.78 o 
  -7   2   1       17.54       14.01      5.44 o 
  -6   2   1       13.95       17.90      7.00 o 
  -5   2   1     1309.88     1320.26     12.95 o 
  -4   2   1     1460.50     1395.78     15.92 o 
  -3   2   1     4089.92     4372.27     42.64 o 
  -2   2   1     3825.87     3944.34     11.30 o 
   2   2   1      850.36      877.97      7.83 o 
   3   2   1        7.13       15.23      3.02 o 
   4   2   1     2865.60     2971.51     21.85 o 
   5   2   1     2114.72     2029.42     14.53 o 
   6   2   1      775.64      739.42      9.56 o 
   7   2   1       13.18        1.93      3.57 o 
   8   2   1       40.82       35.94     12.43 o 
   9   2   1      312.89      278.98     15.09 o 
  10   2   1      162.60      136.31     21.59 o 
  11   2   1       12.62       15.44     37.31 o 
  12   2   1        3.49        2.99     10.83 o 
 -12   3   1        7.81        0.23      8.94 o 
 -11   3   1      132.17      136.62     29.05 o 
 -10   3   1      281.37      278.35     20.91 o 
  -9   3   1      157.02       96.65     19.12 o 
  -8   3   1       43.72       35.74     11.08 o 
  -7   3   1     1192.78     1182.89     11.70 o 
  -6   3   1     3113.05     3229.26     21.88 o 
  -5   3   1     2679.24     2773.35     40.28 o 
  -4   3   1        6.48       15.48      6.13 o 
  -3   3   1     4975.19     5190.25     54.38 o 
  -2   3   1    13578.69    13691.89    124.38 o 
  -1   3   1    27469.60    24882.20    400.39 o 
   0   3   1      384.87      416.34      6.30 o 
   1   3   1      997.02     1094.07     12.57 o 
   2   3   1    17450.49    16983.36    241.99 o 
   3   3   1    12979.78    13085.68     99.49 o 
   4   3   1     2577.75     2544.85     20.55 o 
   5   3   1       58.11       45.97      5.75 o 
   6   3   1     1896.78     1866.90     15.60 o 
   7   3   1     1895.43     1877.69     15.30 o 
   8   3   1     1454.20     1511.48     23.94 o 
   9   3   1       14.91       -3.75     18.26 o 
  10   3   1       53.86       52.50     24.98 o 
  11   3   1      189.24      197.15     29.23 o 
  12   3   1       99.36      123.37     39.78 o 
 -12   4   1      106.67      107.09     45.41 o 
 -11   4   1       85.26       87.62     29.11 o 
 -10   4   1       42.53       36.54     25.65 o 
  -9   4   1      259.15      274.64     17.25 o 
  -8   4   1     2191.69     2287.57     22.38 o 
  -7   4   1     1958.40     2015.98     17.98 o 
  -6   4   1        2.16       -2.06      2.20 o 
  -5   4   1     1874.38     1779.58     16.28 o 
  -4   4   1     8530.13     8526.91     59.60 o 
  -3   4   1    11765.30    12332.35    103.26 o 
  -2   4   1     3299.50     3367.28     26.18 o 
  -1   4   1     7694.28     7800.09     58.50 o 
   0   4   1     4807.22     4617.28     19.07 o 
   1   4   1     8240.13     7885.10     51.91 o 
   2   4   1     9052.61     9240.02    115.18 o 
   3   4   1        0.50        7.99      3.84 o 
   4   4   1     5454.17     5445.39     25.70 o 
   5   4   1     5968.52     5935.73     18.04 o 
   6   4   1     1845.71     1924.79     14.20 o 
   7   4   1      496.81      485.52     13.74 o 
   8   4   1      498.69      484.00     17.80 o 
   9   4   1      668.68      659.47     20.92 o 
  10   4   1      259.33      288.17     21.38 o 
  11   4   1       30.74       39.65     34.60 o 
  12   4   1       17.20       29.26     40.37 o 
 -12   5   1       34.47       46.13     45.31 o 
 -11   5   1      219.22      223.02     32.38 o 
 -10   5   1      336.23      357.10     23.41 o 
  -9   5   1      449.06      467.32     21.57 o 
  -8   5   1       39.12       41.18     14.82 o 
  -7   5   1     2912.17     3045.88     33.45 o 
  -6   5   1     4671.26     4834.24     32.25 o 
  -5   5   1     4133.75     4105.08     26.26 o 
  -4   5   1      160.67      138.58      6.89 o 
  -3   5   1      967.23     1039.19      8.05 o 
  -2   5   1    24418.55    23368.91     94.49 o 
  -1   5   1    15922.17    15473.88     42.02 o 
   0   5   1     2276.16     2283.33     16.05 o 
   1   5   1      465.29      478.92      9.07 o 
   2   5   1     8103.67     7800.99     58.06 o 
   3   5   1    11900.20    11821.99    145.18 o 
   4   5   1     6226.29     6329.37     48.43 o 
   5   5   1       13.41       17.63      8.33 o 
   6   5   1      889.04      855.56     22.61 o 
   7   5   1     2121.08     2121.83     21.46 o 
   8   5   1     1274.26     1289.64     34.83 o 
   9   5   1      107.88      107.34     18.84 o 
  10   5   1       72.51       56.33     20.55 o 
  11   5   1       92.40       76.01     32.83 o 
  12   5   1       64.01       55.74     77.92 o 
 -12   6   1      141.41      195.68     74.40 o 
 -11   6   1       19.22       11.52      9.46 o 
 -10   6   1       11.94        5.97     46.75 o 
  -9   6   1      596.35      617.90     23.63 o 
  -8   6   1     1336.12     1377.89     36.86 o 
  -7   6   1     1330.33     1355.45     26.90 o 
  -6   6   1       20.39       16.30     13.32 o 
  -5   6   1     1668.09     1731.95     24.96 o 
  -4   6   1    10216.76    10078.85     69.37 o 
  -3   6   1     8395.69     8184.50     21.17 o 
  -2   6   1     3720.90     3834.93     27.53 o 
  -1   6   1     4163.64     4193.74     21.85 o 
   0   6   1    16420.61    15696.72     50.57 o 
   1   6   1    17995.86    17600.16    403.17 o 
   2   6   1     8864.32     8600.49     70.98 o 
   3   6   1      567.62      606.31      7.42 o 
   4   6   1     4596.73     4624.32     29.41 o 
   5   6   1     7729.33     8036.53     43.25 o 
   6   6   1     1125.16     1181.81     21.95 o 
   7   6   1      169.27      160.18     11.84 o 
   8   6   1      296.90      269.04     21.39 o 
   9   6   1      947.91     1028.01     21.14 o 
  10   6   1      381.16      387.98     27.17 o 
  11   6   1       44.95       68.47     32.71 o 
 -11   7   1      180.41      185.11     30.70 o 
 -10   7   1      206.19      207.65     29.44 o 
  -9   7   1      290.74      282.80     23.45 o 
  -8   7   1        2.56       -0.64      3.62 o 
  -7   7   1     1044.27     1138.40     19.30 o 
  -6   7   1     1824.29     1918.69     17.90 o 
  -5   7   1     1632.54     1647.76     22.57 o 
  -4   7   1      598.67      609.90     12.27 o 
  -3   7   1      508.41      483.37      9.71 o 
  -2   7   1    14557.56    14185.84     65.64 o 
  -1   7   1     5400.35     5090.21     23.07 o 
   0   7   1     2502.74     2490.59     19.79 o 
   1   7   1     1105.68     1139.61     15.76 o 
   2   7   1     3915.45     4023.20     21.61 o 
   3   7   1     8655.19     8679.69     70.24 o 
   4   7   1     3148.62     3169.89     39.41 o 
   5   7   1      459.82      438.93      7.20 o 
   6   7   1      433.18      421.87     10.75 o 
   7   7   1     1446.53     1506.74     20.96 o 
   8   7   1      805.71      882.41     23.41 o 
   9   7   1       75.45      101.56     30.26 o 
  10   7   1       44.92       28.92     32.54 o 
  11   7   1      105.25      128.11     45.14 o 
 -11   8   1        7.99        5.47     45.12 o 
 -10   8   1       35.84       44.21     32.70 o 
  -9   8   1      222.50      235.68     28.49 o 
  -8   8   1      758.55      826.69     20.81 o 
  -7   8   1      901.42      958.16     17.26 o 
  -6   8   1      153.72      128.78     11.94 o 
  -5   8   1     1614.26     1640.17     14.82 o 
  -4   8   1     2515.29     2551.33     41.67 o 
  -3   8   1     6142.32     6263.46     31.94 o 
  -2   8   1      781.13      789.57     12.47 o 
  -1   8   1     1899.19     1951.10     13.79 o 
   0   8   1     5538.40     5415.42     47.38 o 
   1   8   1     6035.05     6135.76    143.29 o 
   2   8   1     2962.00     2997.62     25.52 o 
   3   8   1        2.82       12.11      7.72 o 
   4   8   1     2717.70     2727.96     34.68 o 
   5   8   1     2090.86     2080.76     15.73 o 
   6   8   1     1676.66     1748.13     22.30 o 
   7   8   1      258.98      251.29     14.26 o 
   8   8   1      187.64      178.41     22.83 o 
   9   8   1      292.12      285.56     27.84 o 
  10   8   1      127.99      163.25     31.90 o 
  11   8   1       36.38       53.44     50.20 o 
 -11   9   1       43.28       77.42     45.69 o 
 -10   9   1      121.29      136.13     31.55 o 
  -9   9   1       98.89      103.07     32.59 o 
  -8   9   1        1.22        6.48      9.29 o 
  -7   9   1      353.97      369.30     16.56 o 
  -6   9   1     1852.22     1947.67     21.31 o 
  -5   9   1      926.36      952.08     13.83 o 
  -4   9   1      179.95      172.44     10.43 o 
  -3   9   1      759.61      766.34     12.05 o 
  -2   9   1     4496.14     4464.94     28.58 o 
  -1   9   1     3199.04     3269.27     24.70 o 
   0   9   1      305.96      303.87     12.79 o 
   1   9   1       76.15       67.90     10.18 o 
   2   9   1     1791.79     1771.25     20.86 o 
   3   9   1     3999.91     3960.86     27.46 o 
   4   9   1     1279.95     1295.62     20.69 o 
   5   9   1       26.82        7.75      6.95 o 
   6   9   1      175.71      191.66     12.71 o 
   7   9   1      640.92      646.60     17.34 o 
   8   9   1      371.58      389.37     27.17 o 
   9   9   1       27.41       35.54     26.11 o 
  10   9   1       21.77       50.02     34.88 o 
 -11  10   1        5.44      -23.03    141.82 o 
 -10  10   1        2.16        4.30      6.57 o 
  -9  10   1       11.09       34.90     34.88 o 
  -8  10   1      265.97      266.59     19.71 o 
  -7  10   1       60.84       63.45     17.16 o 
  -6  10   1        0.52        0.86     10.68 o 
  -5  10   1       57.20       81.08     12.86 o 
  -4  10   1      111.50      141.64     17.78 o 
  -3  10   1      856.73      877.81     16.95 o 
  -2  10   1        0.86        0.11      6.25 o 
  -1  10   1      120.94      114.70      7.08 o 
   0  10   1      250.37      221.51     13.79 o 
   1  10   1      257.73      273.63     14.64 o 
   2  10   1       88.08       94.43     12.77 o 
   3  10   1      181.78      170.64     10.31 o 
   4  10   1      452.51      455.71     11.35 o 
   5  10   1       42.33       57.27     11.83 o 
   6  10   1       67.84      100.32     11.33 o 
   7  10   1        4.20        3.28      4.80 o 
   8  10   1       16.37       27.32     29.97 o 
   9  10   1      101.34      103.24     39.00 o 
  10  10   1       13.48       27.47     26.45 o 
 -10  11   1        1.83       31.05     39.08 o 
  -9  11   1        0.64        7.92     32.33 o 
  -8  11   1        0.68       -1.05     11.24 o 
  -7  11   1       22.00       32.59     17.96 o 
  -6  11   1       24.44       36.47     16.01 o 
  -5  11   1        0.42        4.46      3.08 o 
  -4  11   1       63.30       48.17     12.63 o 
  -3  11   1      131.82      100.13     12.60 o 
  -2  11   1        3.31        9.38      5.88 o 
  -1  11   1      379.11      363.33      7.85 o 
   0  11   1       40.95       34.59     17.92 o 
   1  11   1       80.96       68.51     15.88 o 
   2  11   1      119.58      117.58     13.44 o 
   3  11   1      204.72      234.78     11.38 o 
   4  11   1       10.13        2.26      5.42 o 
   5  11   1        0.15       -1.90      9.42 o 
   6  11   1       23.69       23.93     19.86 o 
   7  11   1       18.46       37.45     20.97 o 
   8  11   1       49.11       62.22     31.21 o 
   9  11   1        0.67        3.74     16.00 o 
  -9  12   1        1.11       29.47     34.25 o 
  -8  12   1       13.32       20.85     30.45 o 
  -7  12   1       33.44       27.01     21.04 o 
  -6  12   1        6.97        5.46      9.86 o 
  -5  12   1        1.60       22.56     16.00 o 
  -4  12   1        6.88       46.28     16.69 o 
  -3  12   1       28.21       44.54     15.74 o 
  -2  12   1        2.44       -1.00     11.05 o 
  -1  12   1       39.40       18.31     14.57 o 
   0  12   1        5.03       99.13     27.32 o 
   1  12   1        2.46       55.20     10.15 o 
   2  12   1      141.26      124.27     16.27 o 
   3  12   1        5.89       -2.17      9.41 o 
   4  12   1       27.43        4.10      8.50 o 
   5  12   1       11.75       19.42     12.02 o 
   6  12   1        1.39       24.85     22.14 o 
   7  12   1        6.88        8.12     19.26 o 
   8  12   1       31.86       41.96     83.65 o 
   9  12   1        6.05        0.10      3.38 o 
  -9  13   1        3.88       37.76     55.59 o 
  -8  13   1       10.54        2.78      8.50 o 
  -7  13   1       23.05       16.84     31.97 o 
  -6  13   1      121.57      107.87     24.78 o 
  -5  13   1      195.39      183.36     18.52 o 
  -4  13   1        0.07       -0.02      3.04 o 
  -3  13   1      218.07      194.24     19.24 o 
  -2  13   1      329.37      387.64     17.97 o 
  -1  13   1      455.51      506.78     18.48 o 
   0  13   1      114.45       83.81     22.50 o 
   1  13   1       90.52       73.63     17.60 o 
   2  13   1      526.85      535.74     28.75 o 
   3  13   1      253.42      288.77     16.24 o 
   4  13   1      374.33      367.95     21.55 o 
   5  13   1       17.42       15.96     16.00 o 
   6  13   1      120.41      109.94     27.74 o 
   7  13   1       97.74       83.40     31.86 o 
   8  13   1       51.65       27.85     77.06 o 
  -8  14   1       80.70       80.43     51.75 o 
  -7  14   1        4.94       -0.29      6.20 o 
  -6  14   1        1.05       -2.02      4.16 o 
  -5  14   1      205.31      205.61     27.13 o 
  -4  14   1      268.06      292.65     20.59 o 
  -3  14   1      398.34      377.05     18.73 o 
  -2  14   1      103.55       80.66     20.54 o 
  -1  14   1      187.51      169.42     23.05 o 
   0  14   1      529.83      559.04     20.17 o 
   1  14   1      842.05      851.03     21.06 o 
   2  14   1      106.50      104.61     20.42 o 
   3  14   1        0.31       -0.77      3.41 o 
   4  14   1      288.90      294.49     24.14 o 
   5  14   1      245.56      284.01     31.29 o 
   6  14   1      109.87      115.63     33.25 o 
   7  14   1        3.48       -2.73     30.98 o 
   8  14   1        0.54       -7.79     22.26 o 
  -7  15   1       54.31       59.22     47.22 o 
  -6  15   1      245.29      220.53     39.27 o 
  -5  15   1      193.14      194.90     30.42 o 
  -4  15   1       49.37       52.74     26.45 o 
  -3  15   1       49.38       40.10     27.56 o 
  -2  15   1      359.67      362.42     22.49 o 
  -1  15   1      795.05      767.84     26.59 o 
   0  15   1      197.93      189.10     21.35 o 
   1  15   1       34.12       38.83     23.69 o 
   2  15   1      407.54      419.80     23.80 o 
   3  15   1      330.30      341.92     21.38 o 
   4  15   1      137.17      140.73     27.73 o 
   5  15   1        0.04       -1.08     13.69 o 
   6  15   1       79.22       74.21     39.58 o 
   7  15   1       99.25      109.42     43.55 o 
  -7  16   1      109.71      128.53     52.52 o 
  -6  16   1        1.66        5.51     42.88 o 
  -5  16   1      112.66      110.72     37.22 o 
  -4  16   1      407.51      395.38     31.52 o 
  -3  16   1      491.91      514.60     28.42 o 
  -2  16   1       62.56       64.41     32.76 o 
  -1  16   1      150.33      147.93     26.85 o 
   0  16   1      468.39      425.61     25.83 o 
   1  16   1      560.62      532.38     25.16 o 
   2  16   1      240.56      226.57     27.33 o 
   3  16   1        0.05       -1.05      6.56 o 
   4  16   1      323.50      327.44     28.32 o 
   5  16   1      314.55      346.32     38.49 o 
   6  16   1      114.38      129.64     48.48 o 
   7  16   1        4.14       49.07    119.36 o 
  -6  17   1      211.65      240.31     52.81 o 
  -5  17   1      126.62      140.27     48.04 o 
  -4  17   1        1.60       -1.91     14.64 o 
  -3  17   1      140.47      143.08     32.11 o 
  -2  17   1      453.89      456.19     32.77 o 
  -1  17   1      417.47      384.35     29.38 o 
   0  17   1       72.67       66.43     30.35 o 
   1  17   1       49.79       40.28     28.38 o 
   2  17   1      251.04      230.20     31.45 o 
   3  17   1      436.10      406.85     32.05 o 
   4  17   1      160.99      171.74     36.49 o 
   5  17   1       14.04        3.91     14.40 o 
   6  17   1       67.88       47.76     47.06 o 
  -5  18   1       47.34       43.96     86.69 o 
  -4  18   1      276.12      298.82     63.86 o 
  -3  18   1      185.52      186.87     36.10 o 
  -2  18   1       46.49       42.26     42.49 o 
  -1  18   1       26.54       45.66     33.78 o 
   0  18   1      350.04      307.03     32.27 o 
   1  18   1      301.16      322.15     35.60 o 
   2  18   1      134.95      131.12     37.21 o 
   3  18   1        0.05        1.38      6.12 o 
   4  18   1       79.83       73.17     52.03 o 
   5  18   1      213.20      246.30     64.93 o 
  -3  19   1       21.05       -5.64     46.41 o 
  -2  19   1      167.06      201.69     84.70 o 
  -1  19   1      159.50      156.53     52.93 o 
   0  19   1       43.13       48.78     55.62 o 
   1  19   1        7.37        0.96     16.25 o 
   2  19   1       75.58       48.00     79.28 o 
 -12   0   2       99.05       84.99     53.78 o 
 -11   0   2      198.61      174.21     34.50 o 
 -10   0   2       29.55       18.61     33.47 o 
  -9   0   2      424.91      434.98     26.22 o 
  -8   0   2     2054.56     2177.13     25.99 o 
  -7   0   2     2216.35     2146.17     23.20 o 
  -6   0   2      445.80      407.43     15.99 o 
  -5   0   2      189.00      161.19     13.47 o 
  -4   0   2    17201.17    17497.77    139.34 o 
  -3   0   2    26053.63    25321.63    114.80 o 
  -2   0   2    14076.00    14051.27    375.36 o 
   2   0   2    22949.62    21783.62     95.59 o 
   3   0   2     1660.05     1563.87     22.90 o 
   4   0   2      194.25      167.03     15.15 o 
   5   0   2     9404.09     9478.08    112.78 o 
   6   0   2     6617.78     6672.50     35.27 o 
   7   0   2     1623.91     1609.63     19.15 o 
   8   0   2       57.75       13.63     12.12 o 
   9   0   2      450.33      398.69     21.48 o 
  10   0   2      518.75      497.49     56.46 o 
  11   0   2      283.72      296.51     42.15 o 
  12   0   2       32.62       37.49     33.94 o 
 -12   1   2        0.52       -3.02     20.22 o 
 -11   1   2      118.40      110.71     23.87 o 
 -10   1   2      601.48      631.84     17.55 o 
  -9   1   2     1461.88     1488.28     22.55 o 
  -8   1   2       61.25       44.75     14.13 o 
  -7   1   2      171.87      158.05     10.93 o 
  -6   1   2     3872.85     3879.61     25.05 o 
  -5   1   2     9371.37     9472.21     72.24 o 
  -4   1   2     8078.69     8283.31     27.12 o 
  -3   1   2      362.30      407.50      8.35 o 
  -2   1   2    12570.69    12424.16    127.15 o 
   2   1   2     3770.41     3814.47     11.91 o 
   3   1   2    19196.81    18257.02    163.89 o 
   4   1   2     7054.27     6558.93     35.02 o 
   5   1   2     2193.70     2141.54     19.38 o 
   6   1   2      162.07      131.26      9.36 o 
   7   1   2     1871.29     1823.01     15.68 o 
   8   1   2     1171.04     1194.22     21.85 o 
   9   1   2      593.25      632.15     16.67 o 
  10   1   2       10.23       -3.42     12.93 o 
  11   1   2       54.02       35.82     25.59 o 
  12   1   2      115.98      116.43     39.82 o 
 -12   2   2      133.66      156.48     42.02 o 
 -11   2   2      248.53      262.64     25.54 o 
 -10   2   2      103.99       82.25     19.09 o 
  -9   2   2      242.32      212.69     13.53 o 
  -8   2   2     1661.51     1749.33     15.13 o 
  -7   2   2     3185.30     3232.69     18.56 o 
  -6   2   2     3444.96     3458.44     27.78 o 
  -5   2   2        5.36       -1.75      1.82 o 
  -4   2   2     6807.48     6928.68     91.74 o 
  -3   2   2    13185.10    13463.69    169.44 o 
  -2   2   2     8206.66     8066.13     68.15 o 
  -1   2   2     1073.82     1122.96     27.85 o 
   1   2   2     8827.24     8629.91     25.60 o 
   2   2   2    16821.87    16206.21     83.55 o 
   3   2   2      558.28      498.51      4.14 o 
   4   2   2      632.02      593.87      5.66 o 
   5   2   2     2136.55     2000.70     26.13 o 
   6   2   2     5337.30     5228.94     59.57 o 
   7   2   2     1187.87     1169.19     27.77 o 
   8   2   2       18.54        1.55      5.37 o 
   9   2   2      249.63      228.67     17.53 o 
  10   2   2      309.91      273.29     20.98 o 
  11   2   2      132.95      156.89     30.79 o 
  12   2   2        2.17        0.02      4.87 o 
 -12   3   2        0.86        0.92     16.29 o 
 -11   3   2       12.05       14.55     22.18 o 
 -10   3   2      388.29      405.75     20.18 o 
  -9   3   2      318.74      322.20     14.55 o 
  -8   3   2      184.32      152.33     12.05 o 
  -7   3   2      337.79      347.71     10.36 o 
  -6   3   2     2868.39     2876.97     14.80 o 
  -5   3   2     4876.63     4945.69     31.48 o 
  -4   3   2     2381.41     2387.89     13.73 o 
  -3   3   2      703.67      820.37     10.61 o 
  -2   3   2    10139.83    10540.83     89.91 o 
  -1   3   2    16017.35    15682.41     35.89 o 
   0   3   2    15935.03    16233.81     75.85 o 
   1   3   2     1705.31     1817.77     14.75 o 
   2   3   2     3384.70     3553.96     25.24 o 
   3   3   2     5104.58     5158.79     34.86 o 
   4   3   2     6833.21     6859.11     46.95 o 
   5   3   2     2412.46     2437.63     21.59 o 
   6   3   2        6.30       10.50      6.92 o 
   7   3   2     1663.90     1604.44     19.28 o 
   8   3   2     1284.05     1328.59     21.62 o 
   9   3   2      168.52      157.20     17.08 o 
  10   3   2       14.07       14.84     21.97 o 
  11   3   2       33.99       46.55     27.01 o 
  12   3   2       91.01      118.52     55.32 o 
 -12   4   2       31.66       43.80     43.11 o 
 -11   4   2       15.55       11.55     22.21 o 
 -10   4   2       14.09        0.78      5.12 o 
  -9   4   2       97.99       81.42     16.09 o 
  -8   4   2      298.43      300.26     13.37 o 
  -7   4   2      219.10      240.47     17.49 o 
  -6   4   2      142.69      136.66      9.36 o 
  -5   4   2      188.30      175.03      6.76 o 
  -4   4   2     1912.88     2003.71     19.90 o 
  -3   4   2     6844.65     7291.05    102.03 o 
  -2   4   2      365.37      441.41      6.37 o 
  -1   4   2      538.05      594.66      7.18 o 
   0   4   2     2820.68     2922.76     17.67 o 
   1   4   2     4396.19     4403.17     12.96 o 
   2   4   2     3418.80     3402.06     23.21 o 
   3   4   2      804.72      783.52      6.36 o 
   4   4   2      369.20      354.37      5.90 o 
   5   4   2      521.30      537.47      5.95 o 
   6   4   2      997.66     1008.68     10.02 o 
   7   4   2       39.22       52.75     11.75 o 
   8   4   2       22.52       37.10     13.75 o 
   9   4   2       59.41       53.90     21.99 o 
  10   4   2      102.25       91.08     28.71 o 
  11   4   2       36.88       48.92     34.91 o 
  12   4   2        1.19        0.87     12.82 o 
 -12   5   2        0.06        0.73     22.03 o 
 -11   5   2        1.73       10.32     22.57 o 
 -10   5   2       38.28       54.00     24.96 o 
  -9   5   2       77.49       85.26     18.98 o 
  -8   5   2       32.23       34.38     16.24 o 
  -7   5   2        1.97        8.29     10.91 o 
  -6   5   2       58.86       59.17     10.73 o 
  -5   5   2      789.86      788.25     12.67 o 
  -4   5   2      730.24      745.99      7.60 o 
  -3   5   2       32.20       30.96      6.93 o 
  -2   5   2     1304.80     1406.89     14.98 o 
  -1   5   2      659.69      668.61      8.56 o 
   0   5   2     1372.37     1500.96     21.42 o 
   1   5   2      410.98      450.68      5.27 o 
   2   5   2     1383.37     1467.24     10.81 o 
   3   5   2      227.43      215.00      4.62 o 
   4   5   2       82.68       73.04      4.67 o 
   5   5   2      159.64      161.62      7.62 o 
   6   5   2       35.00       31.02      9.95 o 
   7   5   2      111.58      103.45     14.43 o 
   8   5   2        9.67       15.13     22.49 o 
   9   5   2       17.84       26.49     24.71 o 
  10   5   2        8.01       38.64     28.35 o 
  11   5   2        2.39        5.33     19.41 o 
 -12   6   2        0.46       29.39     44.99 o 
 -11   6   2        0.05       -6.76     47.19 o 
 -10   6   2        3.43       -0.17     13.03 o 
  -9   6   2        6.07       13.91     20.73 o 
  -8   6   2        0.06        0.18     13.50 o 
  -7   6   2        0.09       -0.58      5.96 o 
  -6   6   2       21.94       19.60     12.24 o 
  -5   6   2       20.51       11.43     13.87 o 
  -4   6   2       97.21      124.77      6.57 o 
  -3   6   2        8.55       10.08      4.85 o 
  -2   6   2        0.20        2.48      3.21 o 
  -1   6   2      103.37      103.00      5.11 o 
   0   6   2        1.25       24.68     14.82 o 
   1   6   2       82.85       92.61      3.99 o 
   2   6   2      209.58      218.72      7.20 o 
   3   6   2        4.18        5.94      3.45 o 
   4   6   2        3.03        0.27      1.71 o 
   5   6   2       12.87        6.75      3.80 o 
   6   6   2        3.51        0.10      1.43 o 
   7   6   2        3.09       -4.81      5.92 o 
   8   6   2        0.76       -5.59      8.80 o 
   9   6   2       12.11       13.34     15.96 o 
  10   6   2        2.54       25.80     23.92 o 
  11   6   2        2.24        1.27     15.01 o 
 -11   7   2        2.10        9.63     24.31 o 
 -10   7   2       26.64        0.34      8.63 o 
  -9   7   2      160.89      151.84     25.00 o 
  -8   7   2       44.10       41.37     19.28 o 
  -7   7   2       35.45       24.64     18.57 o 
  -6   7   2       25.20        2.78      8.60 o 
  -5   7   2      480.76      496.33      9.62 o 
  -4   7   2      645.09      653.06     10.63 o 
  -3   7   2      209.18      191.66      6.05 o 
  -2   7   2       97.00       68.85      5.78 o 
  -1   7   2     1142.46     1143.34     11.28 o 
   0   7   2      880.77      874.18     12.47 o 
   1   7   2        2.17        5.58      5.69 o 
   2   7   2     1064.27     1125.24      9.64 o 
   3   7   2      788.32      797.36      9.54 o 
   4   7   2      743.33      729.91      7.22 o 
   5   7   2       71.24       69.21     10.59 o 
   6   7   2       86.34       78.45     11.01 o 
   7   7   2      332.77      310.42     16.55 o 
   8   7   2       86.96       74.46     21.62 o 
   9   7   2       63.28       56.72     28.62 o 
  10   7   2        1.31        1.01     26.13 o 
  11   7   2        6.40       19.86     59.42 o 
 -11   8   2       20.44       45.05     29.38 o 
 -10   8   2        0.07        0.06      3.08 o 
  -9   8   2      134.04      118.17     29.70 o 
  -8   8   2      338.14      301.67     17.71 o 
  -7   8   2      456.45      442.07     15.16 o 
  -6   8   2       56.49       46.44     13.20 o 
  -5   8   2      129.27      127.85     10.01 o 
  -4   8   2      572.58      604.89     10.86 o 
  -3   8   2     5158.09     5024.84     36.03 o 
  -2   8   2      277.52      254.76      8.26 o 
  -1   8   2      207.94      210.73      7.00 o 
   0   8   2     1801.86     1810.66     23.03 o 
   1   8   2     3630.62     3522.30     37.37 o 
   2   8   2     1962.77     1886.02     26.84 o 
   3   8   2      347.03      341.15      7.00 o 
   4   8   2      902.20      850.73     10.43 o 
   5   8   2      802.99      782.06     11.35 o 
   6   8   2      570.42      544.25     12.92 o 
   7   8   2       61.15       52.46     13.67 o 
   8   8   2       18.26       20.90     16.74 o 
   9   8   2       83.87       91.03     28.26 o 
  10   8   2       55.54       44.88     43.17 o 
 -11   9   2       20.26       44.04     41.35 o 
 -10   9   2      225.97      233.52     31.79 o 
  -9   9   2      165.49      162.18     34.81 o 
  -8   9   2       64.98       38.03     22.07 o 
  -7   9   2       54.03       52.00     17.53 o 
  -6   9   2     1144.48     1232.52     18.90 o 
  -5   9   2     2049.02     2083.46     24.51 o 
  -4   9   2     1306.74     1267.95     28.02 o 
  -3   9   2       38.08       41.10     10.59 o 
  -2   9   2     1884.57     1914.86     23.22 o 
  -1   9   2     5406.38     5412.65     25.73 o 
   0   9   2     4352.85     4284.03     29.68 o 
   1   9   2     1008.86     1034.24     12.56 o 
   2   9   2      458.19      436.73     10.10 o 
   3   9   2     3165.32     3168.61     32.59 o 
   4   9   2     1517.75     1548.58     13.91 o 
   5   9   2      419.57      414.46     10.01 o 
   6   9   2       32.77       31.53     12.54 o 
   7   9   2      425.81      408.19     16.86 o 
   8   9   2      353.37      371.50     26.45 o 
   9   9   2       48.96       51.53     35.89 o 
  10   9   2        3.51       14.68     35.10 o 
 -11  10   2       54.79       50.08     81.63 o 
 -10  10   2       55.38       56.62     38.76 o 
  -9  10   2       50.44       56.09     33.31 o 
  -8  10   2      504.77      498.32     22.23 o 
  -7  10   2      851.32      881.21     26.09 o 
  -6  10   2      390.15      373.39     14.57 o 
  -5  10   2       71.46       55.21     13.79 o 
  -4  10   2     1340.56     1324.70     16.64 o 
  -3  10   2     4323.32     4412.40     36.53 o 
  -2  10   2     1841.09     1863.21     20.29 o 
  -1  10   2       11.28        7.93      7.25 o 
   0  10   2     1932.84     1905.20     33.50 o 
   1  10   2     3022.01     2990.94     25.93 o 
   2  10   2     3191.73     3239.55     26.63 o 
   3  10   2      651.09      623.89     11.76 o 
   4  10   2      449.13      450.98     10.97 o 
   5  10   2      761.76      788.77     16.38 o 
   6  10   2     1941.09     2019.77     22.37 o 
   7  10   2      278.37      261.73     19.13 o 
   8  10   2       13.76       22.99     45.01 o 
   9  10   2      136.83      148.83     34.25 o 
  10  10   2      180.22      191.54     44.05 o 
 -10  11   2      140.56      145.51     61.84 o 
  -9  11   2      241.76      230.44     46.08 o 
  -8  11   2       64.85       58.42     27.00 o 
  -7  11   2       79.51       54.00     20.92 o 
  -6  11   2     1069.91     1092.37     17.27 o 
  -5  11   2     1450.82     1521.06     36.61 o 
  -4  11   2     1233.82     1234.87     19.75 o 
  -3  11   2      326.88      312.35     14.85 o 
  -2  11   2     1926.05     1876.97     35.22 o 
  -1  11   2     2130.01     2172.75     25.25 o 
   0  11   2     2463.30     2344.03     20.82 o 
   1  11   2       11.01        8.53      7.24 o 
   2  11   2      916.31      859.57     21.34 o 
   3  11   2     3172.58     3236.19     42.26 o 
   4  11   2     1513.50     1528.21     16.61 o 
   5  11   2      447.79      438.97     17.53 o 
   6  11   2       92.95       83.33     17.34 o 
   7  11   2      481.11      509.27     25.08 o 
   8  11   2      620.60      641.59     32.96 o 
   9  11   2      173.00      196.84     43.36 o 
  -9  12   2       69.83       84.75     52.13 o 
  -8  12   2      401.24      420.96     31.97 o 
  -7  12   2      557.87      554.98     22.34 o 
  -6  12   2      320.82      311.65     19.58 o 
  -5  12   2        5.35       -3.73      7.04 o 
  -4  12   2     1545.53     1533.88     26.84 o 
  -3  12   2     2791.68     2877.27     29.59 o 
  -2  12   2     1687.70     1677.78     29.00 o 
  -1  12   2      297.94      273.86     16.19 o 
   0  12   2      547.69      530.10     18.71 o 
   1  12   2     4181.84     4148.36     39.88 o 
   2  12   2     2419.87     2436.40     27.68 o 
   3  12   2      405.07      365.60     13.78 o 
   4  12   2       32.35       19.50     28.40 o 
   5  12   2      794.17      825.91     19.67 o 
   6  12   2      870.85      907.81     27.12 o 
   7  12   2      281.28      280.01     26.05 o 
   8  12   2        1.49       -6.78     35.88 o 
   9  12   2       43.32       50.07     53.18 o 
  -9  13   2      186.17      185.12     54.87 o 
  -8  13   2        4.54        3.23     10.16 o 
  -7  13   2       70.95       57.35     30.73 o 
  -6  13   2      387.62      390.49     19.93 o 
  -5  13   2      872.58      888.94     30.62 o 
  -4  13   2      579.18      556.54     16.68 o 
  -3  13   2        5.53       -0.33     23.78 o 
  -2  13   2      884.03      852.22     18.74 o 
  -1  13   2     2339.45     2360.12     57.73 o 
   0  13   2     1885.77     1912.55     32.57 o 
   1  13   2      283.34      268.96     17.38 o 
   2  13   2      169.28      153.20     16.77 o 
   3  13   2     1294.71     1297.30     21.71 o 
   4  13   2      721.71      774.78     30.45 o 
   5  13   2      311.26      289.94     26.85 o 
   6  13   2        5.19       17.00     22.37 o 
   7  13   2      143.90      131.78     35.63 o 
   8  13   2       86.57      101.99     56.77 o 
  -8  14   2       80.30       86.81     41.62 o 
  -7  14   2      127.75      101.43     40.72 o 
  -6  14   2       77.86       71.23     28.90 o 
  -5  14   2       18.05       23.04     19.21 o 
  -4  14   2      491.12      483.25     20.37 o 
  -3  14   2      514.03      527.57     21.72 o 
  -2  14   2      287.99      257.51     22.14 o 
  -1  14   2        0.11      -11.42     15.87 o 
   0  14   2      237.84      199.83     22.76 o 
   1  14   2     1098.24     1087.04     25.42 o 
   2  14   2      846.42      844.01     18.11 o 
   3  14   2        0.62       -2.31      5.78 o 
   4  14   2       66.50       57.68     27.18 o 
   5  14   2      356.19      366.90     29.70 o 
   6  14   2      271.37      302.90     29.80 o 
   7  14   2      109.53      111.28     42.14 o 
   8  14   2        2.40       10.87     55.37 o 
  -8  15   2       21.52       34.86     80.38 o 
  -7  15   2        2.00       -5.97     27.93 o 
  -6  15   2       48.81       63.08     41.96 o 
  -5  15   2      266.48      257.23     30.78 o 
  -4  15   2      117.23      115.62     22.43 o 
  -3  15   2        6.76       -2.01     26.18 o 
  -2  15   2      154.44      157.32     23.88 o 
  -1  15   2      263.01      281.79     29.29 o 
   0  15   2      242.32      202.27     24.87 o 
   1  15   2       61.14       64.33     21.14 o 
   2  15   2      136.49       94.78     23.00 o 
   3  15   2      109.71      113.28     24.06 o 
   4  15   2      321.47      314.03     25.37 o 
   5  15   2       81.44       80.75     30.77 o 
   6  15   2        0.01        1.70     16.56 o 
   7  15   2       94.29       92.89     46.73 o 
  -7  16   2       17.53       33.70     30.93 o 
  -6  16   2       29.36       53.00     40.53 o 
  -5  16   2        2.09        0.09      1.82 o 
  -4  16   2      101.38      117.82     29.84 o 
  -3  16   2       83.20       86.30     25.81 o 
  -2  16   2       50.44       75.01     29.76 o 
  -1  16   2       11.60       -2.20     21.89 o 
   0  16   2        5.21        0.31      5.13 o 
   1  16   2       57.92       61.90     22.39 o 
   2  16   2       83.12      100.25     29.33 o 
   3  16   2       20.65        1.74      6.60 o 
   4  16   2       34.51       41.58     28.27 o 
   5  16   2        6.11       12.42     31.35 o 
   6  16   2       32.92       66.06     34.83 o 
  -6  17   2        0.70        8.72     29.85 o 
  -5  17   2       33.85       47.86     39.56 o 
  -4  17   2        0.47        1.97     13.63 o 
  -3  17   2       13.32       13.74     48.09 o 
  -2  17   2        0.00        0.18     33.98 o 
  -1  17   2        6.84       24.08     31.28 o 
   0  17   2       38.46       38.65     26.94 o 
   1  17   2       29.49       31.32     31.30 o 
   2  17   2       31.76       16.66     18.25 o 
   3  17   2        4.23       17.09     36.38 o 
   4  17   2        7.82        8.01     13.61 o 
   5  17   2       17.55       35.64     40.33 o 
   6  17   2        0.13       22.99     87.80 o 
  -4  18   2       18.79       39.38     40.05 o 
  -3  18   2       16.09        7.59     13.56 o 
  -2  18   2        0.99        1.81      8.20 o 
  -1  18   2        1.19        1.09     27.24 o 
   0  18   2        7.57       22.92     21.63 o 
   1  18   2        0.14       14.76     31.10 o 
   2  18   2       18.51       14.52     32.17 o 
   3  18   2        0.55        7.14     22.74 o 
   4  18   2        0.29       -0.25     36.66 o 
   5  18   2        0.05       30.93     66.71 o 
  -3  19   2        0.02       28.99     78.61 o 
  -2  19   2       60.73       77.90    102.85 o 
  -1  19   2       55.99       41.26     37.19 o 
   0  19   2       31.46       37.20     44.27 o 
   1  19   2        2.63       12.39     85.30 o 
   2  19   2        6.11        3.81    258.37 o 
 -12   1   3        2.06       -1.73      7.37 o 
 -11   1   3       25.46       38.31     26.07 o 
 -10   1   3      116.03      103.57     17.87 o 
  -9   1   3      124.12      124.86     14.64 o 
  -8   1   3      112.54      117.35     11.67 o 
  -7   1   3       10.18        9.18      5.92 o 
  -6   1   3      102.69       85.41      7.45 o 
  -5   1   3     1723.09     1760.49     11.97 o 
  -4   1   3     2792.59     3035.83     25.59 o 
  -3   1   3     3138.03     3530.16     30.04 o 
  -2   1   3      112.47      113.91      2.70 o 
  -1   1   3     1187.76     1289.03     12.91 o 
   0   1   3    11062.04    11118.59    140.82 o 
   1   1   3    14104.65    13827.09     60.75 o 
   2   1   3      553.40      573.57      4.42 o 
   3   1   3       87.65       79.70      2.99 o 
   4   1   3     2017.80     1966.97     24.34 o 
   5   1   3      813.82      803.03      7.87 o 
   6   1   3      160.48      138.91      8.80 o 
   7   1   3       47.29       26.95     10.77 o 
   8   1   3        2.83       -2.73      7.17 o 
   9   1   3       42.52       52.49     18.15 o 
  10   1   3       17.04       16.67     32.60 o 
  11   1   3        3.20        8.52      8.23 o 
  12   1   3        2.12       21.95     49.36 o 
 -12   2   3       53.10       49.36     41.63 o 
 -11   2   3       51.34       47.86     25.71 o 
 -10   2   3       78.94       63.88     22.74 o 
  -9   2   3        3.84       -5.35      6.37 o 
  -8   2   3      459.17      435.10     10.67 o 
  -7   2   3      947.14      943.57     11.66 o 
  -6   2   3      224.94      214.22      6.36 o 
  -5   2   3        7.26       -0.68      3.46 o 
  -4   2   3      464.54      402.84     10.19 o 
  -3   2   3     2914.06     2904.64     30.99 o 
  -2   2   3     7456.39     7809.40     38.04 o 
  -1   2   3     2435.64     2519.69     10.52 o 
   0   2   3     6286.01     6417.56     30.66 o 
   1   2   3     5820.40     6021.57     31.87 o 
   2   2   3     3179.30     3225.70     18.81 o 
   3   2   3     1421.53     1341.60     15.13 o 
   4   2   3      143.45      144.48      5.08 o 
   5   2   3     1913.87     1823.36     28.91 o 
   6   2   3     1533.19     1444.65     12.86 o 
   7   2   3      293.54      276.18     10.08 o 
   8   2   3       13.13       20.39      9.96 o 
   9   2   3        6.11       -1.12      9.49 o 
  10   2   3       72.60       70.94     23.83 o 
  11   2   3       90.21       84.91     30.68 o 
  12   2   3       10.89       21.32     89.04 o 
 -12   3   3       78.15       91.58     47.80 o 
 -11   3   3        0.57       -1.28     13.54 o 
 -10   3   3      130.94      110.80     20.17 o 
  -9   3   3      391.35      369.42     14.63 o 
  -8   3   3      667.55      585.71     12.11 o 
  -7   3   3      296.87      284.42      7.98 o 
  -6   3   3      151.60      138.98      7.44 o 
  -5   3   3     6273.95     6363.09     24.06 o 
  -4   3   3     1994.07     1908.74     16.96 o 
  -3   3   3     1029.60     1103.11     14.98 o 
  -2   3   3      769.11      782.62      6.02 o 
  -1   3   3     6425.86     6536.07     59.52 o 
   0   3   3     9606.31     9441.18     29.34 o 
   1   3   3     7526.80     7480.13     45.61 o 
   2   3   3       45.46       50.87      2.32 o 
   3   3   3     2085.98     1987.86      7.65 o 
   4   3   3     5569.24     5605.91     36.33 o 
   5   3   3     1229.11     1176.48     15.42 o 
   6   3   3      225.88      228.85     10.23 o 
   7   3   3      382.23      352.18     13.67 o 
   8   3   3     1204.77     1212.76     19.22 o 
   9   3   3      439.28      421.53     21.11 o 
  10   3   3       83.60       74.31     27.38 o 
  11   3   3       18.96       33.94     30.03 o 
  12   3   3       52.23      112.44     85.50 o 
 -12   4   3       56.64       70.49     50.91 o 
 -11   4   3      330.32      312.62     26.50 o 
 -10   4   3      253.50      227.36     21.12 o 
  -9   4   3        0.10       -1.39     13.86 o 
  -8   4   3      344.74      348.07     12.67 o 
  -7   4   3     3561.00     3743.23     31.52 o 
  -6   4   3     5839.42     5897.27     43.36 o 
  -5   4   3      551.93      545.38     11.38 o 
  -4   4   3     1064.15     1052.68     11.10 o 
  -3   4   3     7605.57     7646.34     76.31 o 
  -2   4   3    17499.34    17896.47    322.83 o 
  -1   4   3     4209.74     4226.71     18.80 o 
   0   4   3        0.58        6.13      2.27 o 
   1   4   3     7322.97     7256.08     63.81 o 
   2   4   3     8209.13     7978.94     54.63 o 
   3   4   3     6753.28     6757.47     57.91 o 
   4   4   3     1269.84     1332.83      7.59 o 
   5   4   3     1126.76     1158.40     11.12 o 
   6   4   3     2025.51     2009.78     33.06 o 
   7   4   3     1837.84     1927.36     16.90 o 
   8   4   3      399.94      423.64     16.75 o 
   9   4   3       48.89       23.88     31.97 o 
  10   4   3      142.26      141.42     26.83 o 
  11   4   3      143.89      152.46     34.19 o 
 -12   5   3       14.19        4.80     25.78 o 
 -11   5   3       26.68       36.84     26.58 o 
 -10   5   3      349.21      378.37     24.77 o 
  -9   5   3      977.03     1019.79     17.17 o 
  -8   5   3      939.68      978.22     15.80 o 
  -7   5   3       10.31       -2.32      3.43 o 
  -6   5   3     2351.48     2367.21     21.61 o 
  -5   5   3     7588.82     7527.38     40.05 o 
  -4   5   3     8054.63     8068.53     28.53 o 
  -3   5   3     1615.13     1594.92     14.50 o 
  -2   5   3      763.47      803.85      9.79 o 
  -1   5   3    22039.74    21810.77    204.06 o 
   0   5   3    15818.23    15474.35     65.31 o 
   1   5   3     5050.69     5076.74     19.16 o 
   2   5   3      102.13      115.32      4.45 o 
   3   5   3     2905.69     2849.16     21.38 o 
   4   5   3     8490.03     8500.27     64.87 o 
   5   5   3     5784.81     5905.46     28.13 o 
   6   5   3      200.63      207.41     10.55 o 
   7   5   3      153.87      141.79     13.69 o 
   8   5   3      798.05      826.66     22.52 o 
   9   5   3      497.84      514.11     22.07 o 
  10   5   3      165.87      184.92     33.31 o 
  11   5   3        2.46        1.66     28.14 o 
 -12   6   3      104.07      149.06     49.96 o 
 -11   6   3      290.39      302.26     38.91 o 
 -10   6   3       86.80       89.61     25.86 o 
  -9   6   3       22.03       10.55     17.15 o 
  -8   6   3      572.02      530.49     15.33 o 
  -7   6   3     1501.01     1536.40     20.16 o 
  -6   6   3     2507.41     2604.21     23.41 o 
  -5   6   3      871.27      857.93     13.68 o 
  -4   6   3     2673.13     2769.60     31.97 o 
  -3   6   3     5492.51     5269.80     27.03 o 
  -2   6   3    10958.08    10980.51     44.08 o 
  -1   6   3     6806.46     7043.04     28.56 o 
   0   6   3       16.07       26.40      5.98 o 
   1   6   3    10699.44    10684.67     38.10 o 
   2   6   3    15446.25    14158.63    217.70 o 
   3   6   3     5472.49     5438.80     19.64 o 
   4   6   3      136.71      141.50      6.08 o 
   5   6   3     1654.90     1688.68     13.24 o 
   6   6   3     3101.19     3197.13     38.63 o 
   7   6   3     1442.17     1538.58     27.50 o 
   8   6   3      205.72      192.62     25.25 o 
   9   6   3       15.24       11.60     19.15 o 
  10   6   3      340.14      370.90     37.12 o 
  11   6   3      166.56      205.91     40.05 o 
 -12   7   3       59.08       85.64     90.22 o 
 -11   7   3        0.02        0.37     12.10 o 
 -10   7   3      260.78      276.05     26.59 o 
  -9   7   3      599.75      615.33     22.29 o 
  -8   7   3      910.90      947.72     20.05 o 
  -7   7   3      174.04      145.53     17.65 o 
  -6   7   3      775.34      766.58     17.34 o 
  -5   7   3     2166.11     2187.84     28.85 o 
  -4   7   3     4526.69     4641.75     47.07 o 
  -3   7   3     2128.29     2147.44     21.85 o 
  -2   7   3        1.23        0.96      3.51 o 
  -1   7   3     7522.98     7470.22     40.48 o 
   0   7   3     9795.71     9501.64     67.37 o 
   1   7   3     3684.47     3624.25     25.31 o 
   2   7   3       33.69       31.23      4.16 o 
   3   7   3     1716.27     1699.00      9.16 o 
   4   7   3     4191.35     4305.50     21.00 o 
   5   7   3     2701.93     2768.72     31.03 o 
   6   7   3        3.18        6.08      5.82 o 
   7   7   3      139.10      126.33     15.94 o 
   8   7   3      443.87      452.42     24.91 o 
   9   7   3      395.34      407.42     27.04 o 
  10   7   3       59.10       74.28     33.77 o 
  11   7   3        0.04       10.70    123.69 o 
 -11   8   3      142.29      147.56     38.64 o 
 -10   8   3       72.32       81.69     30.60 o 
  -9   8   3       10.25        9.41     23.24 o 
  -8   8   3      267.51      271.46     21.75 o 
  -7   8   3     1512.91     1669.10     22.37 o 
  -6   8   3     1744.62     1798.55     34.59 o 
  -5   8   3      169.42      152.44     12.23 o 
  -4   8   3      873.67      852.57     10.30 o 
  -3   8   3     2589.59     2647.15     27.80 o 
  -2   8   3     7248.11     7278.77     59.12 o 
  -1   8   3     2216.01     2244.12     22.61 o 
   0   8   3      449.86      472.63      9.75 o 
   1   8   3     2368.47     2287.85     15.97 o 
   2   8   3     4892.26     4684.48     49.92 o 
   3   8   3     2737.18     2758.39     15.18 o 
   4   8   3      200.96      209.15     10.03 o 
   5   8   3      706.76      675.81      8.03 o 
   6   8   3      911.35      957.73     14.78 o 
   7   8   3      913.84     1036.72     21.90 o 
   8   8   3      140.73      146.26     29.64 o 
   9   8   3       13.81       -0.27     23.87 o 
  10   8   3       69.56       91.24     40.05 o 
 -11   9   3        5.98      -14.91     37.02 o 
 -10   9   3       49.42       65.35     29.63 o 
  -9   9   3      129.66      135.70     27.84 o 
  -8   9   3      221.54      222.72     20.30 o 
  -7   9   3       35.93       39.60     19.66 o 
  -6   9   3      337.73      335.11     14.94 o 
  -5   9   3     2231.77     2244.22     20.66 o 
  -4   9   3     1505.80     1524.64     16.73 o 
  -3   9   3      319.74      280.81     11.84 o 
  -2   9   3      102.22       92.97      8.79 o 
  -1   9   3     2974.05     3048.66     22.72 o 
   0   9   3     3622.40     3615.79     24.28 o 
   1   9   3     1073.48     1060.03     26.02 o 
   2   9   3      379.91      373.52      8.32 o 
   3   9   3     1077.31     1043.12     10.02 o 
   4   9   3     1790.64     1906.23     17.10 o 
   5   9   3     1082.63     1123.62     13.26 o 
   6   9   3      421.23      433.48     15.14 o 
   7   9   3       32.69       45.47     19.34 o 
   8   9   3      200.93      183.00     27.94 o 
   9   9   3      271.70      308.92     36.50 o 
  10   9   3       39.84       71.19     45.40 o 
 -10  10   3       34.84       43.94     33.84 o 
  -9  10   3        7.70       12.09     27.31 o 
  -8  10   3        8.17       16.90     25.43 o 
  -7  10   3      368.01      358.58     21.53 o 
  -6  10   3      118.85      136.20     17.12 o 
  -5  10   3       15.11        1.33      4.68 o 
  -4  10   3        9.45       -0.15      5.37 o 
  -3  10   3      622.71      622.31     14.57 o 
  -2  10   3      772.74      774.74     11.96 o 
  -1  10   3      387.01      396.61      9.18 o 
   0  10   3      114.65       94.33      9.03 o 
   1  10   3      127.44      108.62      6.54 o 
   2  10   3      276.86      274.91      8.30 o 
   3  10   3      372.56      346.41      9.34 o 
   4  10   3      169.54      154.04      9.91 o 
   5  10   3       93.68       69.33     12.30 o 
   6  10   3      156.67      167.98     17.35 o 
   7  10   3       28.71       51.64     19.48 o 
   8  10   3       60.20       63.70     29.98 o 
   9  10   3        0.42       22.12     27.03 o 
 -10  11   3        1.43       -1.78     50.51 o 
  -9  11   3        5.56       16.57     31.32 o 
  -8  11   3        9.66        3.99     21.52 o 
  -7  11   3       14.59       28.64     34.51 o 
  -6  11   3        0.02        0.10      2.84 o 
  -5  11   3        0.14        6.97      9.29 o 
  -4  11   3       19.64       37.26     12.90 o 
  -3  11   3      122.06      115.13     15.02 o 
  -2  11   3        0.02        1.91      4.19 o 
  -1  11   3       26.05       30.32     10.59 o 
   0  11   3      183.17      163.77     12.55 o 
   1  11   3       84.06       68.97     15.69 o 
   2  11   3        0.60       -4.84      4.84 o 
   3  11   3        0.28        8.81      5.21 o 
   4  11   3      111.98      109.31     15.52 o 
   5  11   3        1.14        1.89     16.00 o 
   6  11   3        0.35       -0.11      2.90 o 
   7  11   3        0.60        2.59     26.85 o 
   8  11   3        1.74       20.48     30.37 o 
   9  11   3       11.72       43.45     33.89 o 
  -9  12   3        2.57      -11.66     29.49 o 
  -8  12   3        0.20        4.07     14.27 o 
  -7  12   3        7.66        9.02     22.22 o 
  -6  12   3        3.15        3.09     15.26 o 
  -5  12   3       27.36        0.59      5.76 o 
  -4  12   3       93.87       75.48     16.15 o 
  -3  12   3       29.06       51.50     15.02 o 
  -2  12   3        4.23       29.06     10.19 o 
  -1  12   3       46.42       38.04     11.13 o 
   0  12   3        3.94      -10.54     10.54 o 
   1  12   3       37.32       41.27     17.97 o 
   2  12   3       23.46       41.69      9.83 o 
   3  12   3      110.46       97.81     15.20 o 
   4  12   3       37.74       29.18     16.60 o 
   5  12   3       11.85        6.09     20.92 o 
   6  12   3        6.32        9.65      9.07 o 
   7  12   3        9.66        1.56     27.63 o 
   8  12   3        1.76       21.28     29.29 o 
  -9  13   3       25.40       38.72     62.11 o 
  -8  13   3       23.36       45.11     32.58 o 
  -7  13   3        0.09       -2.42     10.30 o 
  -6  13   3        0.21       -5.16      8.23 o 
  -5  13   3      144.04      130.70     19.52 o 
  -4  13   3      201.17      217.52     18.37 o 
  -3  13   3        0.80        0.58      4.87 o 
  -2  13   3       22.65       21.57     24.70 o 
  -1  13   3       76.15       88.49     19.11 o 
   0  13   3      357.90      402.07     16.55 o 
   1  13   3      155.19      127.39     23.05 o 
   2  13   3       62.90       42.63     21.69 o 
   3  13   3      140.21      128.51     18.04 o 
   4  13   3       91.52       98.38     17.24 o 
   5  13   3      145.10      161.81     24.82 o 
   6  13   3        0.09       -9.18     13.70 o 
   7  13   3       55.18       38.72     33.18 o 
   8  13   3       36.58       36.50     30.76 o 
   9  13   3       16.41       40.09     79.92 o 
  -8  14   3       77.19       70.36     40.17 o 
  -7  14   3      137.26      128.71     38.51 o 
  -6  14   3       66.84       49.19     23.55 o 
  -5  14   3       51.76       48.72     21.61 o 
  -4  14   3      195.96      168.38     19.25 o 
  -3  14   3      279.43      290.38     23.55 o 
  -2  14   3      458.88      451.55     20.50 o 
  -1  14   3      260.42      249.69     24.75 o 
   0  14   3       70.95       37.37     31.81 o 
   1  14   3      324.16      326.28     18.71 o 
   2  14   3      723.65      712.28     20.97 o 
   3  14   3       84.99       69.83     22.15 o 
   4  14   3        8.34        7.44     19.20 o 
   5  14   3      105.25      112.98     26.73 o 
   6  14   3      158.30      168.30     27.35 o 
   7  14   3       37.17       61.25     39.34 o 
   8  14   3        1.41       30.79     75.68 o 
  -8  15   3       43.35       37.07     71.78 o 
  -7  15   3        4.53        2.87     16.36 o 
  -6  15   3       42.99       43.27     36.52 o 
  -5  15   3      363.06      307.98     25.29 o 
  -4  15   3      373.96      370.45     23.01 o 
  -3  15   3       91.97       77.34     24.43 o 
  -2  15   3       19.22       -0.94     25.10 o 
  -1  15   3      424.67      412.81     28.28 o 
   0  15   3      818.18      804.39     28.09 o 
   1  15   3      501.98      465.12     23.48 o 
   2  15   3        8.49       -0.96      2.75 o 
   3  15   3      197.19      186.20     22.67 o 
   4  15   3      331.03      336.69     28.27 o 
   5  15   3      191.38      184.18     30.62 o 
   6  15   3       24.05       25.87     27.87 o 
   7  15   3       24.68       19.35     55.20 o 
  -7  16   3      125.86      132.68     53.37 o 
  -6  16   3      195.18      180.70     45.18 o 
  -5  16   3       13.50       23.40     51.00 o 
  -4  16   3       63.88       58.88     29.68 o 
  -3  16   3      417.31      367.45     35.74 o 
  -2  16   3      447.47      464.70     35.51 o 
  -1  16   3      199.61      192.57     30.44 o 
   0  16   3       22.92       34.46     39.22 o 
   1  16   3      391.25      349.41     27.48 o 
   2  16   3      446.93      410.72     29.46 o 
   3  16   3      262.54      266.84     30.98 o 
   4  16   3        7.94       -3.59     25.83 o 
   5  16   3       73.78       76.99     36.95 o 
   6  16   3      220.54      195.10     37.33 o 
  -6  17   3       50.64        3.36     32.14 o 
  -5  17   3      279.88      298.39     45.88 o 
  -4  17   3      295.82      308.55     42.26 o 
  -3  17   3       13.16       17.62     24.04 o 
  -2  17   3       43.22       36.28     47.84 o 
  -1  17   3      321.11      321.34     38.92 o 
   0  17   3      394.72      424.46     31.55 o 
   1  17   3      143.32      140.90     31.53 o 
   2  17   3        5.26      -15.60     20.79 o 
   3  17   3       97.54       91.19     41.55 o 
   4  17   3      210.23      192.72     41.61 o 
   5  17   3      139.26      169.79     53.73 o 
   6  17   3       17.18        1.99    129.89 o 
  -4  18   3       15.80        8.13     50.02 o 
  -3  18   3      260.39      259.23     46.39 o 
  -2  18   3      238.41      212.66     45.08 o 
  -1  18   3      161.05      135.94     36.51 o 
   0  18   3        5.80        5.63     25.63 o 
   1  18   3      213.66      228.43     35.85 o 
   2  18   3      206.39      190.88     39.51 o 
   3  18   3      167.36      166.70     46.91 o 
   4  18   3       21.65       62.58     85.21 o 
  -3  19   3       38.41       40.75    106.70 o 
  -2  19   3        7.66       31.55     80.64 o 
  -1  19   3      102.72      141.69     53.76 o 
   0  19   3      234.30      180.06     70.47 o 
   1  19   3       68.65       41.24     93.63 o 
 -12   0   4       52.79       35.31     76.26 o 
 -11   0   4      258.72      249.57     32.93 o 
 -10   0   4      789.19      819.64     26.17 o 
  -9   0   4      216.85      213.68     20.93 o 
  -8   0   4      258.56      198.90     17.08 o 
  -7   0   4     2083.76     2064.67     22.84 o 
  -6   0   4     4460.74     4518.44     39.90 o 
  -5   0   4     2574.05     2495.05     21.64 o 
  -4   0   4     3496.55     3767.42     22.21 o 
  -3   0   4    10491.34    10277.19     42.33 o 
  -2   0   4    23901.34    22826.61    194.91 o 
  -1   0   4    21074.81    20292.75    178.09 o 
   0   0   4    18134.52    19137.63    271.43 o 
   1   0   4      188.03      186.54      7.19 o 
   2   0   4    11093.09    10821.38     25.41 o 
   3   0   4    15526.94    14563.06    199.38 o 
   4   0   4     2725.81     2547.65     15.58 o 
   5   0   4       28.58       35.98      4.89 o 
   6   0   4     2295.86     2274.67     16.33 o 
   7   0   4     1678.59     1635.67     17.76 o 
   8   0   4      502.34      505.47     21.81 o 
   9   0   4       55.36       56.67     28.44 o 
  10   0   4      126.76       91.97     30.96 o 
  11   0   4      103.46      102.36     40.53 o 
  12   0   4       85.58      154.98     88.56 o 
 -12   1   4      141.64      146.89     62.28 o 
 -11   1   4       25.66        9.26     19.32 o 
 -10   1   4       85.66       78.07     16.57 o 
  -9   1   4      946.19      949.80     14.92 o 
  -8   1   4     2408.27     2476.84     15.65 o 
  -7   1   4     1566.05     1606.60     14.42 o 
  -6   1   4      183.13      167.96      7.37 o 
  -5   1   4     3373.79     3250.10     19.80 o 
  -4   1   4    12484.05    12013.68     26.26 o 
  -3   1   4     9494.65     9551.35     55.57 o 
  -2   1   4      938.29      929.25      8.32 o 
  -1   1   4     2344.05     2301.79     18.48 o 
   0   1   4    30813.93    28217.61    188.01 o 
   1   1   4    13703.05    13501.45     68.95 o 
   2   1   4     4685.52     4775.92     22.38 o 
   3   1   4      823.02      878.67      6.02 o 
   4   1   4     6174.42     6139.36     34.25 o 
   5   1   4     5193.33     5009.77     26.93 o 
   6   1   4     2332.96     2368.36     14.91 o 
   7   1   4        0.70       -1.85      4.32 o 
   8   1   4      307.98      276.33     14.81 o 
   9   1   4      589.24      614.78     18.58 o 
  10   1   4      273.49      282.08     21.85 o 
  11   1   4       26.65       24.99     23.76 o 
  12   1   4        4.61       25.06    114.25 o 
 -12   2   4       19.29       -0.83     30.07 o 
 -11   2   4      177.21      175.36     25.42 o 
 -10   2   4      434.83      435.98     18.82 o 
  -9   2   4      256.35      219.39     14.02 o 
  -8   2   4       45.00       34.73     16.00 o 
  -7   2   4     1533.06     1578.97     11.98 o 
  -6   2   4     4871.34     4819.58     42.36 o 
  -5   2   4     3803.75     3688.91     34.60 o 
  -4   2   4       76.72       72.60      5.22 o 
  -3   2   4     5591.64     5832.25     58.87 o 
  -2   2   4     9935.64     9869.67     35.58 o 
  -1   2   4    10475.95    10126.66     89.53 o 
   0   2   4        4.58       22.57      6.60 o 
   1   2   4     4142.59     4264.22     28.73 o 
   2   2   4     8289.81     8192.92     41.46 o 
   3   2   4    14863.89    14413.16     50.83 o 
   4   2   4     1396.06     1305.74      8.62 o 
   5   2   4        0.57        2.11      3.23 o 
   6   2   4     1147.57     1083.35     28.19 o 
   7   2   4     2883.21     3016.68     22.35 o 
   8   2   4     1010.58     1063.55     15.12 o 
   9   2   4       70.37       68.79     17.10 o 
  10   2   4       59.02       59.64     24.14 o 
  11   2   4      128.10      129.67     30.34 o 
  12   2   4       89.22       80.86    107.19 o 
 -12   3   4       16.19       18.01     36.94 o 
 -11   3   4       44.18       50.89     35.71 o 
 -10   3   4        5.14        1.56      6.58 o 
  -9   3   4      477.62      455.17     15.00 o 
  -8   3   4      459.04      486.32     12.36 o 
  -7   3   4      616.16      601.87      8.87 o 
  -6   3   4       10.93       -0.51      4.18 o 
  -5   3   4     1782.91     1810.74     13.30 o 
  -4   3   4     4997.25     5063.35     42.53 o 
  -3   3   4     7088.15     7230.59     26.39 o 
  -2   3   4       23.71       25.31      5.92 o 
  -1   3   4     4622.33     4731.36     17.51 o 
   0   3   4     6473.13     6418.23     43.49 o 
   1   3   4     6229.85     6213.83     32.41 o 
   2   3   4     2665.72     2613.79     21.23 o 
   3   3   4       96.90      103.74      2.70 o 
   4   3   4     1969.62     1868.66     14.05 o 
   5   3   4     2709.54     2659.69     28.95 o 
   6   3   4     1214.77     1200.13     14.73 o 
   7   3   4       37.01       43.66     14.07 o 
   8   3   4      256.52      256.92     15.83 o 
   9   3   4      459.14      438.84     21.77 o 
  10   3   4      113.02      120.90     23.57 o 
  11   3   4       19.26       13.99     12.64 o 
 -12   4   4       31.66       46.81     42.49 o 
 -11   4   4       87.46      106.72     31.22 o 
 -10   4   4      103.85       95.14     21.57 o 
  -9   4   4      119.37      126.36     15.73 o 
  -8   4   4       14.22        1.00      3.24 o 
  -7   4   4      805.28      840.51     13.32 o 
  -6   4   4     1359.01     1421.51     12.67 o 
  -5   4   4     1168.11     1173.21     13.67 o 
  -4   4   4        6.38        0.48      2.86 o 
  -3   4   4      812.41      832.13      8.80 o 
  -2   4   4     5333.68     5655.91     84.11 o 
  -1   4   4     4939.75     5113.45     31.48 o 
   0   4   4     3022.84     3164.88     18.41 o 
   1   4   4       48.76       40.12      3.94 o 
   2   4   4     2297.51     2319.29     19.78 o 
   3   4   4      704.88      640.08      6.63 o 
   4   4   4      908.26      931.28      6.16 o 
   5   4   4       13.64       14.42      5.52 o 
   6   4   4      130.28      106.10      9.47 o 
   7   4   4      161.18      164.27     18.94 o 
   8   4   4       70.67       78.88     16.97 o 
   9   4   4        0.74       -0.06      5.43 o 
  10   4   4        3.85        0.84     12.06 o 
  11   4   4       19.69       40.79     30.58 o 
 -12   5   4       34.34       68.12     48.15 o 
 -11   5   4        0.08       24.38     25.57 o 
 -10   5   4        0.49        3.14     13.19 o 
  -9   5   4       72.61       68.43     16.08 o 
  -8   5   4      217.92      216.76     13.59 o 
  -7   5   4        2.57       -0.56      6.28 o 
  -6   5   4      202.59      170.36      9.93 o 
  -5   5   4       14.30       -0.15      3.34 o 
  -4   5   4      551.34      549.57     10.20 o 
  -3   5   4      734.04      733.13     11.24 o 
  -2   5   4      154.54      154.82      5.69 o 
  -1   5   4      357.62      442.46      6.09 o 
   0   5   4       13.83       12.43      3.13 o 
   1   5   4     2644.79     2832.37     24.59 o 
   2   5   4      318.99      323.70      8.00 o 
   3   5   4       56.82       58.91      3.47 o 
   4   5   4      184.94      182.11      5.29 o 
   5   5   4      235.09      241.01      6.41 o 
   6   5   4      167.72      158.66      8.37 o 
   7   5   4        4.69       -0.34     21.32 o 
   8   5   4        5.32       19.61     84.44 o 
   9   5   4        1.60        0.64     15.99 o 
  10   5   4       27.80       46.74     33.62 o 
  11   5   4        4.35        4.96     25.36 o 
 -12   6   4        5.49       27.12     30.29 o 
 -11   6   4       10.92       -1.47      7.35 o 
 -10   6   4        4.05        4.90     16.49 o 
  -9   6   4        9.03       15.44     15.97 o 
  -8   6   4        4.83        5.02      5.92 o 
  -7   6   4       40.64       20.27     15.61 o 
  -6   6   4      231.01      180.76     12.41 o 
  -5   6   4      120.64      114.98     12.94 o 
  -4   6   4       17.15        2.41      5.48 o 
  -3   6   4      338.14      373.05     16.18 o 
  -2   6   4       28.67       35.19     10.06 o 
  -1   6   4      602.91      673.61     11.25 o 
   0   6   4      328.45      348.54      5.12 o 
   1   6   4       31.37       37.30      6.49 o 
   2   6   4      378.88      409.76      6.50 o 
   3   6   4      173.73      184.42      5.75 o 
   4   6   4       20.06        8.34      5.23 o 
   5   6   4       35.08       39.90      8.38 o 
   6   6   4       51.41       52.49     10.67 o 
   7   6   4        1.19        0.81     10.78 o 
   8   6   4        6.45       -0.35      3.16 o 
   9   6   4        0.97        5.04     13.18 o 
  10   6   4        9.74       19.08     32.01 o 
  11   6   4        0.30       52.66     66.50 o 
 -12   7   4       20.17       22.42     41.65 o 
 -11   7   4        1.38        6.54     20.56 o 
 -10   7   4        0.78        4.87     13.37 o 
  -9   7   4       70.64       51.46     20.07 o 
  -8   7   4      154.75      124.20     17.01 o 
  -7   7   4       70.34       48.58     18.04 o 
  -6   7   4       17.34       -3.46      7.39 o 
  -5   7   4       25.02       15.76     18.46 o 
  -4   7   4      512.29      523.10     10.65 o 
  -3   7   4      647.14      626.89     11.22 o 
  -2   7   4       12.99        4.94      4.81 o 
  -1   7   4        3.98        6.95      5.44 o 
   0   7   4     1330.82     1368.50     10.25 o 
   1   7   4      131.48      139.23      6.47 o 
   2   7   4      347.08      356.70      8.42 o 
   3   7   4      206.06      208.94      7.84 o 
   4   7   4      597.28      581.38     10.21 o 
   5   7   4      577.78      574.45      9.61 o 
   6   7   4      164.67      157.82     10.48 o 
   7   7   4       57.15       44.79     21.53 o 
   8   7   4        8.03        2.07     31.73 o 
   9   7   4       61.91       48.52     34.16 o 
  10   7   4       35.07       50.30     37.67 o 
 -11   8   4       35.03       53.98     49.56 o 
 -10   8   4       47.44       56.75     37.42 o 
  -9   8   4        1.58       -7.58     14.28 o 
  -8   8   4       22.12       22.01     28.94 o 
  -7   8   4      432.36      375.94     21.08 o 
  -6   8   4      718.55      734.28     23.43 o 
  -5   8   4        4.71       -0.35      9.02 o 
  -4   8   4       42.13       29.61     10.92 o 
  -3   8   4      604.21      607.91     10.90 o 
  -2   8   4     2301.05     2433.78     19.24 o 
  -1   8   4     1134.00     1167.25     13.31 o 
   0   8   4       14.90       13.86      5.97 o 
   1   8   4     1840.70     1858.48     14.02 o 
   2   8   4     2520.26     2462.34     25.74 o 
   3   8   4     1697.04     1685.98     16.54 o 
   4   8   4      240.08      223.95      5.82 o 
   5   8   4      283.82      250.75      7.74 o 
   6   8   4      768.23      749.32     14.01 o 
   7   8   4      279.93      266.21     21.94 o 
   8   8   4      107.18       95.96     29.35 o 
   9   8   4        6.03        5.79     12.50 o 
  10   8   4       35.20       74.41     41.29 o 
 -11   9   4        6.00       -2.38     43.71 o 
 -10   9   4       26.00       36.00     37.50 o 
  -9   9   4      316.69      332.18     23.72 o 
  -8   9   4      334.45      285.12     26.40 o 
  -7   9   4      304.75      275.71     22.87 o 
  -6   9   4        2.28        7.43     11.23 o 
  -5   9   4     1416.90     1413.86     17.51 o 
  -4   9   4     2369.93     2423.09     21.09 o 
  -3   9   4     2841.09     2813.49     27.87 o 
  -2   9   4      185.74      154.42      8.21 o 
  -1   9   4      700.50      686.73     10.79 o 
   0   9   4     4062.80     4025.98     30.44 o 
   1   9   4     3660.64     3659.12     24.15 o 
   2   9   4     1796.21     1633.57     38.23 o 
   3   9   4        0.56        2.82      3.76 o 
   4   9   4     1538.45     1537.12     14.32 o 
   5   9   4      749.44      759.67     16.57 o 
   6   9   4      443.82      440.83     14.96 o 
   7   9   4       34.89       38.74     25.33 o 
   8   9   4       75.93       72.77     29.32 o 
   9   9   4      159.68      193.28     31.72 o 
  10   9   4       44.27       84.15     49.69 o 
 -10  10   4      187.02      183.30     40.24 o 
  -9  10   4      150.33      149.61     30.95 o 
  -8  10   4        8.29       13.85     25.93 o 
  -7  10   4      620.63      623.26     23.07 o 
  -6  10   4     1646.12     1782.24     50.33 o 
  -5  10   4     1110.75     1160.87     17.36 o 
  -4  10   4       81.26       53.41     17.51 o 
  -3  10   4      776.79      764.42     29.13 o 
  -2  10   4     4120.83     4285.58     39.97 o 
  -1  10   4     4236.72     4278.37     26.44 o 
   0  10   4      159.39      134.95      8.85 o 
   1  10   4      159.54      164.66     11.77 o 
   2  10   4     1182.62     1133.61     15.14 o 
   3  10   4     2554.22     2581.97     21.88 o 
   4  10   4      845.07      855.40     13.10 o 
   5  10   4        2.10       -0.77      3.11 o 
   6  10   4      321.29      340.87     16.52 o 
   7  10   4      527.06      481.38     23.90 o 
   8  10   4      223.70      243.74     28.14 o 
   9  10   4        5.22        9.06     11.63 o 
 -10  11   4       12.52       19.58     98.59 o 
  -9  11   4      150.08      172.16     39.62 o 
  -8  11   4      479.63      506.71     28.34 o 
  -7  11   4      334.23      295.21     26.25 o 
  -6  11   4        4.61       -2.97     10.23 o 
  -5  11   4     1135.15     1192.95     20.75 o 
  -4  11   4     1520.43     1584.29     20.14 o 
  -3  11   4     1517.18     1645.43     25.15 o 
  -2  11   4        0.53        6.81      9.38 o 
  -1  11   4     1261.39     1257.90     17.66 o 
   0  11   4     2136.08     2168.12     22.86 o 
   1  11   4     2444.09     2443.70     39.80 o 
   2  11   4       75.71       61.37     18.60 o 
   3  11   4      232.92      220.78     14.04 o 
   4  11   4     1428.23     1455.60     18.49 o 
   5  11   4     1240.61     1298.86     17.98 o 
   6  11   4      325.60      330.79     18.16 o 
   7  11   4        0.03       -2.06      8.99 o 
   8  11   4      138.42      155.03     31.17 o 
   9  11   4      271.06      301.12     39.35 o 
  -9  12   4       60.89       66.28     39.87 o 
  -8  12   4       38.48       18.49     16.20 o 
  -7  12   4      353.24      339.60     31.06 o 
  -6  12   4      727.68      730.03     29.92 o 
  -5  12   4      635.43      646.69     17.57 o 
  -4  12   4       68.06       42.06     21.01 o 
  -3  12   4      874.13      884.23     20.69 o 
  -2  12   4     2531.72     2513.49     44.13 o 
  -1  12   4     1915.71     1944.05     30.22 o 
   0  12   4      674.29      640.00     14.74 o 
   1  12   4      169.78      148.82     20.93 o 
   2  12   4     2138.58     2161.46     27.11 o 
   3  12   4     1921.30     1955.68     40.50 o 
   4  12   4      728.06      711.69     16.70 o 
   5  12   4        0.55        0.52      4.86 o 
   6  12   4      343.80      326.50     19.78 o 
   7  12   4      405.78      398.00     29.92 o 
   8  12   4      232.92      261.94     33.93 o 
   9  12   4       14.12        4.16     24.02 o 
  -9  13   4      132.96      141.97     60.95 o 
  -8  13   4      336.87      408.09     36.09 o 
  -7  13   4       81.99       75.28     33.46 o 
  -6  13   4       12.45       -3.71     10.01 o 
  -5  13   4      373.49      360.66     20.69 o 
  -4  13   4     1140.17     1179.26     22.55 o 
  -3  13   4     1025.03     1105.06     20.91 o 
  -2  13   4      385.13      338.07     18.58 o 
  -1  13   4      375.71      346.20     16.32 o 
   0  13   4     1758.09     1796.52     38.69 o 
   1  13   4     1651.79     1622.64     22.64 o 
   2  13   4      674.86      637.99     19.88 o 
   3  13   4        1.52        0.51      7.83 o 
   4  13   4      441.92      407.44     22.72 o 
   5  13   4      627.04      639.11     22.01 o 
   6  13   4      189.82      196.96     24.87 o 
   7  13   4        6.88        9.01     35.96 o 
   8  13   4       30.10       22.07     30.99 o 
   9  13   4       33.96       24.41     71.00 o 
  -8  14   4        3.77        0.92     25.81 o 
  -7  14   4       82.17       87.52     39.01 o 
  -6  14   4      277.61      314.40     27.50 o 
  -5  14   4      255.78      249.39     22.97 o 
  -4  14   4        0.15       14.29     18.32 o 
  -3  14   4      131.76      134.64     23.38 o 
  -2  14   4      629.53      604.64     23.34 o 
  -1  14   4      418.66      352.07     23.55 o 
   0  14   4      137.62      159.47     26.81 o 
   1  14   4       46.79       43.06     18.94 o 
   2  14   4      582.02      584.09     20.83 o 
   3  14   4      558.99      542.54     21.07 o 
   4  14   4       68.01       57.96     28.49 o 
   5  14   4        7.41        2.86     17.49 o 
   6  14   4       60.13       61.59     32.90 o 
   7  14   4      139.47      163.33     46.58 o 
   8  14   4       57.09       89.43    100.08 o 
  -8  15   4       50.21       43.50     77.68 o 
  -7  15   4       63.56       42.37     65.51 o 
  -6  15   4        3.26       -4.61      6.19 o 
  -5  15   4       18.71       26.99     25.39 o 
  -4  15   4      249.07      220.56     22.73 o 
  -3  15   4      213.34      225.42     27.55 o 
  -2  15   4       44.09       48.31     33.22 o 
  -1  15   4       42.56       42.82     39.70 o 
   0  15   4      177.45      168.77     30.75 o 
   1  15   4      231.71      217.00     29.57 o 
   2  15   4      127.19      118.95     23.87 o 
   3  15   4        5.72       -1.64      4.47 o 
   4  15   4       36.75       33.36     35.34 o 
   5  15   4      197.74      192.12     28.87 o 
   6  15   4       83.96       89.71     33.69 o 
   7  15   4       13.85       32.35     88.28 o 
  -7  16   4       34.66       41.27     49.15 o 
  -6  16   4       31.77       46.73     70.87 o 
  -5  16   4       73.41       72.36     35.27 o 
  -4  16   4        0.05        0.23      8.41 o 
  -3  16   4       66.57       66.28     32.34 o 
  -2  16   4      113.08      102.30     33.14 o 
  -1  16   4       86.32       92.35     32.53 o 
   0  16   4       34.05       21.65     39.78 o 
   1  16   4        1.09       -2.47      9.49 o 
   2  16   4       43.84       26.31     26.90 o 
   3  16   4       45.08       38.01     47.56 o 
   4  16   4       48.19       18.67     23.94 o 
   5  16   4       15.40        5.09     28.69 o 
   6  16   4        0.46      -17.59     83.51 o 
  -5  17   4        1.34       10.33     19.22 o 
  -4  17   4       25.01       48.12     34.16 o 
  -3  17   4        1.49       11.02     38.10 o 
  -2  17   4        1.35        3.87     17.87 o 
  -1  17   4        8.02        4.19     40.52 o 
   0  17   4        0.09        4.27      8.98 o 
   1  17   4       46.28       68.03     28.08 o 
   2  17   4       12.14        7.49     10.59 o 
   3  17   4        1.63       -3.02     18.80 o 
   4  17   4        3.72        3.97     76.35 o 
   5  17   4        0.29        1.66     31.65 o 
  -4  18   4       14.62       51.62    108.71 o 
  -3  18   4       21.35        7.74     30.89 o 
  -2  18   4       30.46       34.90     40.26 o 
  -1  18   4        1.89        6.60     18.48 o 
   0  18   4        3.82        2.62      8.83 o 
   1  18   4       17.85       12.36     20.21 o 
   2  18   4        1.27        7.23     26.57 o 
   3  18   4       13.02       33.31     73.78 o 
   4  18   4        0.17      -16.93     67.53 o 
  -1  19   4       24.40        9.80     38.56 o 
   0  19   4       51.28      115.45     75.68 o 
   1  19   4       10.57      -18.55     33.39 o 
 -12   1   5       21.69       34.92     68.28 o 
 -11   1   5        5.47       -9.88     21.33 o 
 -10   1   5        4.23        5.24      8.99 o 
  -9   1   5       66.43       46.63     15.10 o 
  -8   1   5      287.28      264.33     11.76 o 
  -7   1   5      288.81      280.54      8.92 o 
  -6   1   5       37.64       36.59      7.44 o 
  -5   1   5        3.90       -1.69      3.10 o 
  -4   1   5      259.06      255.58      4.31 o 
  -3   1   5     1135.51     1169.00     26.60 o 
  -2   1   5     1138.12     1194.49      9.67 o 
  -1   1   5       11.02       13.56      2.06 o 
   0   1   5      621.13      696.84      4.81 o 
   1   1   5     5349.36     5680.03     53.22 o 
   2   1   5     2907.73     3107.70      9.81 o 
   3   1   5       10.23       10.48      3.41 o 
   4   1   5        0.25        0.48      2.69 o 
   5   1   5      570.25      568.33      6.40 o 
   6   1   5      341.77      337.05      5.34 o 
   7   1   5       35.15       38.53     10.11 o 
   8   1   5       12.64       -0.74     12.28 o 
   9   1   5       12.80       10.90     11.90 o 
  10   1   5       11.50       22.87     25.34 o 
  11   1   5        2.76        4.70     33.53 o 
 -12   2   5        5.98        2.42     42.36 o 
 -11   2   5       70.38       85.15     36.91 o 
 -10   2   5      123.74      109.50     18.88 o 
  -9   2   5      202.66      166.09     15.51 o 
  -8   2   5       28.13       23.33     14.82 o 
  -7   2   5      504.25      483.22     13.65 o 
  -6   2   5      447.28      439.83      8.54 o 
  -5   2   5     1401.64     1435.63     17.60 o 
  -4   2   5      251.94      233.41      6.03 o 
  -3   2   5      298.95      295.06      5.29 o 
  -2   2   5     2369.44     2307.51     37.91 o 
  -1   2   5     7169.25     7108.50     60.04 o 
   0   2   5      540.17      506.52      4.13 o 
   1   2   5       30.44       34.69      3.03 o 
   2   2   5     2542.96     2630.49     13.32 o 
   3   2   5     2323.70     2290.69     18.73 o 
   4   2   5     1527.65     1524.59     14.25 o 
   5   2   5       39.94       36.86      8.66 o 
   6   2   5      536.12      505.65      9.02 o 
   7   2   5      417.35      395.57     10.10 o 
   8   2   5      213.94      195.73     15.73 o 
   9   2   5        8.03       20.68     16.50 o 
  10   2   5        2.48       -1.47     20.26 o 
  11   2   5       32.42       36.48     30.35 o 
  12   2   5       17.13       45.74    114.39 o 
 -12   3   5       62.93       65.12     69.16 o 
 -11   3   5      123.63      132.29     30.84 o 
 -10   3   5        7.99       -5.58      9.63 o 
  -9   3   5       71.75       60.25     15.54 o 
  -8   3   5      852.53      826.56     11.01 o 
  -7   3   5     1026.28     1010.96     10.61 o 
  -6   3   5      573.42      568.93      9.15 o 
  -5   3   5      157.54      142.71      6.77 o 
  -4   3   5     5733.40     5881.13    100.09 o 
  -3   3   5     4968.38     4865.93     51.09 o 
  -2   3   5     5192.57     5226.87     82.73 o 
  -1   3   5      103.14      101.65      3.27 o 
   0   3   5     2633.17     2593.68     23.62 o 
   1   3   5     5472.94     5284.25     40.25 o 
   2   3   5     6666.00     6710.61     41.53 o 
   3   3   5      432.19      405.12      6.95 o 
   4   3   5      614.25      565.34      6.72 o 
   5   3   5     1646.49     1640.58     14.56 o 
   6   3   5     1043.24     1036.61     18.69 o 
   7   3   5      555.91      537.71     11.30 o 
   8   3   5        9.17       27.84     17.05 o 
   9   3   5      286.54      276.39     20.64 o 
  10   3   5      146.43      152.94     27.85 o 
  11   3   5       55.82       79.60     37.13 o 
 -12   4   5        4.76      -26.81     71.84 o 
 -11   4   5       98.18      102.67     31.92 o 
 -10   4   5      537.79      519.49     21.72 o 
  -9   4   5      560.65      572.55     16.62 o 
  -8   4   5      177.64      146.14     11.69 o 
  -7   4   5      362.85      324.19      9.21 o 
  -6   4   5     3887.72     3928.98     25.23 o 
  -5   4   5     8239.01     8217.81     29.46 o 
  -4   4   5     1601.41     1634.84     13.86 o 
  -3   4   5        1.94       -1.61      6.02 o 
  -2   4   5     6984.54     7073.16     29.57 o 
  -1   4   5    16753.71    16628.98    101.67 o 
   0   4   5     4599.82     4572.22     25.70 o 
   1   4   5     1584.55     1676.33     11.07 o 
   2   4   5     3667.17     3610.19     14.27 o 
   3   4   5     4336.30     4117.93     30.54 o 
   4   4   5     5240.21     5191.39     13.56 o 
   5   4   5     1287.12     1276.92      9.63 o 
   6   4   5       26.31       21.98      9.74 o 
   7   4   5      502.36      481.06     14.11 o 
   8   4   5     1150.18     1198.46     23.98 o 
   9   4   5      172.86      181.10     28.56 o 
  10   4   5        0.13       -1.05     29.38 o 
  11   4   5       30.70       51.80     33.36 o 
 -12   5   5      113.95      113.74     75.20 o 
 -11   5   5      124.24      147.51     36.28 o 
 -10   5   5        1.20        3.66      6.05 o 
  -9   5   5      228.53      219.46     16.39 o 
  -8   5   5     1539.79     1546.04     20.29 o 
  -7   5   5     1670.75     1734.16     16.46 o 
  -6   5   5      466.93      466.60      9.83 o 
  -5   5   5      320.76      305.92     10.87 o 
  -4   5   5     5586.66     5782.06     26.33 o 
  -3   5   5     8984.50     9020.50     88.88 o 
  -2   5   5     3815.09     3906.56     20.09 o 
  -1   5   5      472.51      499.52      6.88 o 
   0   5   5     6082.45     6210.73     32.08 o 
   1   5   5     8034.35     8002.94     45.93 o 
   2   5   5     5434.75     5292.76     24.11 o 
   3   5   5      225.47      207.82      5.51 o 
   4   5   5     1058.76     1023.73      7.13 o 
   5   5   5     3755.40     3702.14     20.59 o 
   6   5   5     1799.49     1883.93     21.07 o 
   7   5   5      339.02      312.67     14.28 o 
   8   5   5       42.44       27.32     19.51 o 
   9   5   5      254.83      259.56     30.31 o 
  10   5   5      225.48      237.95     38.20 o 
  11   5   5       63.77       94.58    100.93 o 
 -11   6   5      102.15      113.34     38.45 o 
 -10   6   5      277.87      260.47     27.75 o 
  -9   6   5      439.65      428.87     19.79 o 
  -8   6   5      190.36      170.27     16.81 o 
  -7   6   5      520.41      501.27     13.92 o 
  -6   6   5     1445.40     1427.93     23.30 o 
  -5   6   5     3009.30     3099.51     29.33 o 
  -4   6   5     1807.01     1729.37     18.57 o 
  -3   6   5      273.78      266.32      9.49 o 
  -2   6   5     4382.90     4455.24     23.96 o 
  -1   6   5     7712.02     7797.47     61.37 o 
   0   6   5     7303.59     7126.21     79.27 o 
   1   6   5      651.47      673.63      7.43 o 
   2   6   5     3032.65     3082.87     18.22 o 
   3   6   5     6663.71     6692.92     40.03 o 
   4   6   5     3583.42     3686.08     19.60 o 
   5   6   5      349.64      365.38      7.45 o 
   6   6   5      171.84      144.87      8.84 o 
   7   6   5     1113.37     1194.43     20.88 o 
   8   6   5      744.15      752.85     23.20 o 
   9   6   5      193.41      205.42     32.47 o 
  10   6   5        0.47       29.64     31.63 o 
  11   6   5       56.59       87.04     97.32 o 
 -11   7   5      140.28      154.46     42.22 o 
 -10   7   5        2.54       -4.53     10.54 o 
  -9   7   5      292.84      297.33     22.07 o 
  -8   7   5     1034.33     1094.38     18.51 o 
  -7   7   5     1837.54     1938.51     29.46 o 
  -6   7   5      427.91      429.80     16.05 o 
  -5   7   5      573.87      530.60     15.16 o 
  -4   7   5     3062.47     2999.53     31.84 o 
  -3   7   5     7225.60     7172.44     50.75 o 
  -2   7   5     5192.53     5141.57     77.03 o 
  -1   7   5       27.77       34.64      7.14 o 
   0   7   5     3039.94     3040.91     23.43 o 
   1   7   5     9767.87     9826.18     52.86 o 
   2   7   5     5279.15     5233.53     25.75 o 
   3   7   5      693.97      703.67      9.87 o 
   4   7   5      314.28      299.40      6.43 o 
   5   7   5     2441.10     2544.33     20.44 o 
   6   7   5     1394.21     1466.67     14.05 o 
   7   7   5      288.90      285.14     22.25 o 
   8   7   5        1.73        0.14     14.12 o 
   9   7   5       93.47       92.52     32.06 o 
  10   7   5      137.03      146.17     40.28 o 
 -11   8   5       44.72       36.15     44.08 o 
 -10   8   5      292.49      344.17     43.87 o 
  -9   8   5      281.25      287.94     23.85 o 
  -8   8   5        5.66        1.26     16.45 o 
  -7   8   5       72.50       65.14     28.77 o 
  -6   8   5     1794.07     1818.11     27.05 o 
  -5   8   5     2380.58     2544.96     27.56 o 
  -4   8   5     1293.71     1311.76     21.24 o 
  -3   8   5        8.97        5.40      8.12 o 
  -2   8   5     2750.16     2746.65     17.56 o 
  -1   8   5     4385.97     4425.58     35.82 o 
   0   8   5     2796.62     2841.84     21.06 o 
   1   8   5       13.33       12.18      7.63 o 
   2   8   5      230.88      204.49      9.39 o 
   3   8   5     3030.71     3011.41     35.60 o 
   4   8   5     2287.96     2293.58     13.51 o 
   5   8   5      184.70      178.06     10.51 o 
   6   8   5       10.62       16.18     11.11 o 
   7   8   5      248.88      248.99     21.55 o 
   8   8   5      327.59      324.85     26.44 o 
   9   8   5       92.07      111.65     39.00 o 
  10   8   5        0.37       20.83     24.30 o 
 -11   9   5       21.07       23.18     91.85 o 
 -10   9   5        3.64       16.14     36.56 o 
  -9   9   5        1.88        5.15      7.65 o 
  -8   9   5      134.69      133.70     29.52 o 
  -7   9   5      494.01      493.70     27.49 o 
  -6   9   5      189.66      180.40     26.41 o 
  -5   9   5       42.59       47.16     14.71 o 
  -4   9   5      835.00      821.23     22.21 o 
  -3   9   5     1111.48     1161.40     15.68 o 
  -2   9   5      778.75      793.41     11.13 o 
  -1   9   5       31.18       16.13      7.24 o 
   0   9   5     1074.34     1124.80     10.49 o 
   1   9   5     1355.44     1359.23     14.65 o 
   2   9   5      738.89      766.59     19.74 o 
   3   9   5      376.48      352.13     11.78 o 
   4   9   5      197.40      179.77     10.60 o 
   5   9   5      334.34      324.97     12.76 o 
   6   9   5      485.19      495.96     14.30 o 
   7   9   5      267.85      248.52     23.72 o 
   8   9   5        3.67        4.93      9.84 o 
   9   9   5       74.39      100.90     34.44 o 
 -10  10   5       37.82       41.72     38.58 o 
  -9  10   5       46.31       54.72     30.02 o 
  -8  10   5       35.90       27.79     31.84 o 
  -7  10   5        0.71        9.66     23.44 o 
  -6  10   5      442.64      426.15     22.35 o 
  -5  10   5      226.90      249.88     14.01 o 
  -4  10   5      190.30      190.78     14.29 o 
  -3  10   5       14.42       -0.82      3.45 o 
  -2  10   5      662.85      620.85     13.27 o 
  -1  10   5      971.25      998.36     12.51 o 
   0  10   5      572.54      572.84     13.96 o 
   1  10   5        1.88       -6.83      6.83 o 
   2  10   5       55.71       40.01     23.12 o 
   3  10   5      333.48      319.72     11.29 o 
   4  10   5      370.16      351.39     12.18 o 
   5  10   5      139.38      128.00     15.32 o 
   6  10   5       25.55       25.59     19.51 o 
   7  10   5       91.49       99.55     26.63 o 
   8  10   5       42.96       46.24     31.29 o 
   9  10   5       72.84       93.38     37.02 o 
 -10  11   5        0.62      -20.49     39.77 o 
  -9  11   5        8.31       14.31     46.13 o 
  -8  11   5       12.32       31.22     28.13 o 
  -7  11   5       23.19       26.91     25.71 o 
  -6  11   5       16.96        8.91     29.55 o 
  -5  11   5        1.88       -0.72      2.76 o 
  -4  11   5        1.35       -4.27      4.27 o 
  -3  11   5      186.13      182.66     15.74 o 
  -2  11   5       79.91       79.32     11.69 o 
  -1  11   5       92.03       80.62     12.36 o 
   0  11   5        5.66       -9.42     12.61 o 
   1  11   5       77.74       55.47     15.46 o 
   2  11   5      162.51      143.87     15.50 o 
   3  11   5      112.83       99.89     15.36 o 
   4  11   5        2.12       -1.92      5.06 o 
   5  11   5       14.52        6.71     11.13 o 
   6  11   5       29.02       28.54     18.54 o 
   7  11   5        0.39        4.02     17.53 o 
   8  11   5       27.61       38.50     24.56 o 
  -9  12   5        8.51        6.98     26.77 o 
  -8  12   5        3.57        3.22     26.03 o 
  -7  12   5        0.36       -8.49     20.50 o 
  -6  12   5        7.66       -6.78     13.82 o 
  -5  12   5       12.00        5.16     10.33 o 
  -4  12   5       13.74        1.71     13.67 o 
  -3  12   5      103.88       79.77     18.44 o 
  -2  12   5      379.97      358.04     13.94 o 
  -1  12   5        0.50        1.00      2.45 o 
   0  12   5        8.78       19.28     15.37 o 
   1  12   5        2.23       -2.77      7.97 o 
   2  12   5      100.92      106.66     24.06 o 
   3  12   5       45.88       35.38     14.04 o 
   4  12   5        1.08        0.94      5.28 o 
   5  12   5        0.07       -2.34     11.54 o 
   6  12   5       11.46       15.43     21.44 o 
   7  12   5       18.28       26.45     19.15 o 
   8  12   5       16.40       13.63     25.82 o 
  -9  13   5        1.95        0.52      4.42 o 
  -8  13   5       71.88       75.87     33.54 o 
  -7  13   5       34.69       48.47     32.78 o 
  -6  13   5        0.32      -14.75     25.36 o 
  -5  13   5        0.47       -4.95     15.30 o 
  -4  13   5      133.47      138.86     19.35 o 
  -3  13   5      185.56      176.75     20.78 o 
  -2  13   5       43.88       44.21     17.91 o 
  -1  13   5        4.94       -9.32     12.66 o 
   0  13   5        3.91       10.00     17.22 o 
   1  13   5      416.82      401.06     18.30 o 
   2  13   5      113.78       96.10     20.77 o 
   3  13   5        4.55       -0.52     10.74 o 
   4  13   5        6.64        3.95     24.43 o 
   5  13   5       53.99       52.98     22.56 o 
   6  13   5       45.99       36.76     26.62 o 
   7  13   5       21.89       30.24     35.64 o 
   8  13   5       12.26       -9.50     33.55 o 
  -8  14   5        0.09        1.58     27.47 o 
  -7  14   5       79.37       64.48     44.70 o 
  -6  14   5      170.22      173.02     27.44 o 
  -5  14   5      195.49      181.82     24.58 o 
  -4  14   5      124.21      118.64     22.61 o 
  -3  14   5       57.24       47.66     23.36 o 
  -2  14   5      272.92      253.65     28.80 o 
  -1  14   5      392.72      403.70     23.66 o 
   0  14   5      337.56      309.39     25.39 o 
   1  14   5        0.60       -3.82      8.34 o 
   2  14   5      176.64      203.44     19.72 o 
   3  14   5      402.64      374.86     28.96 o 
   4  14   5      133.59      129.24     28.00 o 
   5  14   5        3.31        2.01      5.52 o 
   6  14   5       14.25       28.41     29.83 o 
   7  14   5       71.54       97.14     45.45 o 
   8  14   5       14.71        8.30    496.34 o 
  -8  15   5       87.89       96.70     71.72 o 
  -7  15   5       53.24       54.89     64.51 o 
  -6  15   5       20.47        5.13     10.22 o 
  -5  15   5       21.77        1.75     23.14 o 
  -4  15   5      254.94      215.62     28.64 o 
  -3  15   5      494.67      487.46     33.82 o 
  -2  15   5      133.63      119.39     28.97 o 
  -1  15   5       13.13        2.22     11.55 o 
   0  15   5      181.88      130.86     30.01 o 
   1  15   5      560.39      593.14     30.93 o 
   2  15   5      444.76      424.18     25.79 o 
   3  15   5        4.87        6.32     33.19 o 
   4  15   5      141.38      141.16     32.08 o 
   5  15   5      165.17      163.19     30.63 o 
   6  15   5      121.36      130.86     44.80 o 
  -6  16   5      115.44      116.90     42.86 o 
  -5  16   5      209.83      201.27     32.66 o 
  -4  16   5       53.08       47.42     34.13 o 
  -3  16   5       11.05       17.03     36.98 o 
  -2  16   5      249.15      235.32     32.56 o 
  -1  16   5      437.16      395.45     32.24 o 
   0  16   5      196.35      190.51     37.06 o 
   1  16   5        4.56       -1.36      7.01 o 
   2  16   5      206.20      172.90     28.03 o 
   3  16   5      250.06      274.21     35.83 o 
   4  16   5      186.40      173.22     40.82 o 
   5  16   5       21.02       -1.33      8.97 o 
  -5  17   5       12.96        2.48     40.50 o 
  -4  17   5      278.37      302.80     39.18 o 
  -3  17   5      498.98      537.20     42.38 o 
  -2  17   5       78.03       76.04     40.48 o 
  -1  17   5        0.88        4.35     21.45 o 
   0  17   5      187.54      162.60     42.88 o 
   1  17   5      304.00      290.32     34.71 o 
   2  17   5      230.36      247.02     39.35 o 
   3  17   5       17.30       20.13     34.45 o 
   4  17   5       40.21       42.23     69.83 o 
   5  17   5       70.53       49.41    108.48 o 
  -4  18   5       99.72      155.39     95.38 o 
  -3  18   5        1.59       29.52    547.45 o 
  -2  18   5      155.58      153.81     64.01 o 
  -1  18   5      244.82      250.85     46.09 o 
   0  18   5      189.41      210.36     40.17 o 
   1  18   5       50.21       48.55     31.94 o 
   2  18   5       55.99       67.23     60.80 o 
   3  18   5      141.82      144.76     92.51 o 
   4  18   5      105.63      142.59     98.69 o 
   0  19   5       52.69      102.39     78.78 o 
 -12   0   6       34.65       17.60     93.79 o 
 -11   0   6       23.80       15.78     86.01 o 
 -10   0   6      382.30      372.77     54.87 o 
  -9   0   6     1436.47     1489.88     23.14 o 
  -8   0   6      302.51      293.76     17.96 o 
  -7   0   6        6.51       -9.19      9.19 o 
  -6   0   6     1586.67     1588.20     16.43 o 
  -5   0   6     5217.33     5128.57     27.28 o 
  -4   0   6     8171.55     8103.14    145.50 o 
  -3   0   6     3864.51     4052.84    182.90 o 
  -2   0   6     4528.31     4560.18     58.53 o 
  -1   0   6     5251.79     4918.90     20.45 o 
   0   0   6    14688.17    14841.49    299.29 o 
   1   0   6    14154.69    14249.56    258.26 o 
   2   0   6      441.97      473.72     11.84 o 
   3   0   6     4059.71     3824.93     20.00 o 
   4   0   6     4546.29     4514.43     24.42 o 
   5   0   6     2858.74     2870.19     31.96 o 
   6   0   6      120.31      112.10     11.12 o 
   7   0   6      476.26      433.02     28.61 o 
   8   0   6      360.69      353.57     22.33 o 
   9   0   6      339.77      368.43     27.41 o 
  10   0   6       51.15       57.46     40.70 o 
  11   0   6        1.24       -8.65     23.48 o 
 -12   1   6      153.83      166.69     60.40 o 
 -11   1   6      265.01      277.08     48.54 o 
 -10   1   6      191.98      165.70     29.32 o 
  -9   1   6        7.52       -0.72     10.01 o 
  -8   1   6     1087.58     1072.67     16.44 o 
  -7   1   6     3316.48     3444.40     21.89 o 
  -6   1   6     2950.67     3046.66     18.72 o 
  -5   1   6       87.13       79.57      6.22 o 
  -4   1   6     2606.35     2553.20     29.97 o 
  -3   1   6    10332.01    10104.78     36.34 o 
  -2   1   6    10332.84    10300.59     93.14 o 
  -1   1   6     3974.99     3960.52     20.30 o 
   0   1   6      171.69      150.59      4.01 o 
   1   1   6    16185.73    16389.02    219.70 o 
   2   1   6    11813.11    11718.61     88.28 o 
   3   1   6     3522.83     3511.92     13.63 o 
   4   1   6       26.22       20.34      4.07 o 
   5   1   6     1304.37     1283.75     14.41 o 
   6   1   6     2871.42     2881.74     35.61 o 
   7   1   6     1475.59     1557.74     18.38 o 
   8   1   6       19.92       17.21     12.98 o 
   9   1   6       29.32       18.52      8.04 o 
  10   1   6      150.44      128.20     27.50 o 
  11   1   6      106.12       94.60     36.60 o 
 -12   2   6       20.95       17.11     45.52 o 
 -11   2   6        1.06      -13.11     16.72 o 
 -10   2   6      219.33      190.49     22.02 o 
  -9   2   6      835.98      873.03     17.39 o 
  -8   2   6      695.66      693.95     17.33 o 
  -7   2   6       90.29       72.23     10.96 o 
  -6   2   6      740.67      719.02      9.88 o 
  -5   2   6     4495.96     4439.84     19.36 o 
  -4   2   6     5677.08     5653.88     49.27 o 
  -3   2   6      345.20      340.83      8.57 o 
  -2   2   6     1342.49     1438.52     13.58 o 
  -1   2   6     5650.76     5221.13     48.52 o 
   0   2   6    10038.72     9778.40     54.47 o 
   1   2   6      633.30      625.60     10.70 o 
   2   2   6      320.21      328.42      5.04 o 
   3   2   6     4022.66     4036.33     25.97 o 
   4   2   6     5092.08     5163.15     24.00 o 
   5   2   6     1650.31     1658.04     12.84 o 
   6   2   6      231.04      226.29      7.52 o 
   7   2   6      295.02      279.22     14.40 o 
   8   2   6      819.65      869.62     23.86 o 
   9   2   6      381.52      386.45     22.07 o 
  10   2   6       50.46       64.38     31.64 o 
  11   2   6        1.29        7.85     43.45 o 
 -12   3   6       23.90       13.58     67.75 o 
 -11   3   6       74.19       69.78     59.32 o 
 -10   3   6      181.26      175.89     23.37 o 
  -9   3   6        2.62       -8.16     10.10 o 
  -8   3   6      308.80      277.90     11.03 o 
  -7   3   6      488.09      497.97      9.38 o 
  -6   3   6     1686.14     1707.78     16.56 o 
  -5   3   6      373.34      330.24     13.99 o 
  -4   3   6      616.14      541.20     34.87 o 
  -3   3   6     5242.40     5427.30     69.68 o 
  -2   3   6     3922.31     3816.01     24.30 o 
  -1   3   6      737.09      724.05      7.19 o 
   0   3   6       67.02       53.57      3.97 o 
   1   3   6     1038.80      966.83      8.16 o 
   2   3   6     3108.09     2933.01     18.48 o 
   3   3   6     1680.62     1648.14      8.22 o 
   4   3   6       12.83       19.65      4.70 o 
   5   3   6      151.25      125.47      4.61 o 
   6   3   6      832.62      800.16     11.29 o 
   7   3   6      401.26      406.14     15.01 o 
   8   3   6      100.40      118.59     19.40 o 
   9   3   6       34.28       40.39     21.69 o 
  10   3   6       92.81      101.60     30.28 o 
  11   3   6       49.09       78.07     92.82 o 
 -12   4   6        0.44      -12.27     34.49 o 
 -11   4   6       18.65       -2.62     20.84 o 
 -10   4   6       94.93      113.89     23.32 o 
  -9   4   6      199.23      193.40     17.52 o 
  -8   4   6      327.53      336.43     12.14 o 
  -7   4   6       21.56       20.23     10.68 o 
  -6   4   6     1031.59     1045.88     10.95 o 
  -5   4   6     1958.75     1970.28     15.77 o 
  -4   4   6     1918.30     1930.11     36.89 o 
  -3   4   6      133.85      120.10      4.11 o 
  -2   4   6      232.79      233.59      5.27 o 
  -1   4   6     4213.30     4465.09     16.99 o 
   0   4   6     5381.31     5494.14     28.48 o 
   1   4   6     3314.27     3470.78     15.53 o 
   2   4   6       36.51       31.94      6.12 o 
   3   4   6      555.80      528.64      6.74 o 
   4   4   6      550.13      530.01      6.32 o 
   5   4   6      797.29      793.86     10.49 o 
   6   4   6      130.39      114.33     12.19 o 
   7   4   6       88.17       60.03     15.42 o 
   8   4   6      101.87      113.30     23.40 o 
   9   4   6       37.34       49.07     31.55 o 
  10   4   6       16.07       33.73     30.30 o 
  11   4   6        0.03       -0.83      7.76 o 
 -11   5   6       30.11       35.26     60.62 o 
 -10   5   6        0.89        5.92     20.09 o 
  -9   5   6        0.00       -4.30     10.73 o 
  -8   5   6       82.46       67.40     12.01 o 
  -7   5   6      174.51      168.39     10.13 o 
  -6   5   6       12.49        2.57      3.13 o 
  -5   5   6      233.79      219.48     10.09 o 
  -4   5   6       16.92       19.03     11.13 o 
  -3   5   6      829.95      828.60      8.99 o 
  -2   5   6       19.19       17.92      9.21 o 
  -1   5   6      323.83      342.97      9.81 o 
   0   5   6       57.12       48.22      5.24 o 
   1   5   6      106.26       94.58      5.42 o 
   2   5   6     1676.22     1734.33     13.35 o 
   3   5   6      602.79      581.20      7.82 o 
   4   5   6        1.61       -1.49      2.87 o 
   5   5   6       35.18       33.16      7.12 o 
   6   5   6      242.81      215.98     12.72 o 
   7   5   6       71.67       75.12     20.65 o 
   8   5   6       24.34       14.69     17.84 o 
   9   5   6        1.10        0.61     15.90 o 
  10   5   6        0.03        0.82     23.60 o 
  11   5   6       11.84        8.17     32.34 o 
 -11   6   6       15.94       26.16     50.78 o 
 -10   6   6       11.59       -1.26      7.44 o 
  -9   6   6        4.62       -5.76     11.31 o 
  -8   6   6        0.01       -4.98     16.23 o 
  -7   6   6        8.04        2.71      5.95 o 
  -6   6   6      278.76      238.91     17.34 o 
  -5   6   6      271.60      217.19     15.01 o 
  -4   6   6      149.36      133.42     11.00 o 
  -3   6   6        4.88       -5.77      5.77 o 
  -2   6   6      322.06      332.96      8.65 o 
  -1   6   6      415.60      414.08      7.55 o 
   0   6   6      824.83      861.75     12.55 o 
   1   6   6        5.36       -1.66      3.27 o 
   2   6   6        5.49        1.56      4.11 o 
   3   6   6        1.52       -0.47      3.16 o 
   4   6   6       33.88       33.27      7.90 o 
   5   6   6       12.31       19.75      7.80 o 
   6   6   6       12.45        2.75      9.27 o 
   7   6   6        0.25        2.07      9.60 o 
   8   6   6        1.11       -6.99     14.73 o 
   9   6   6        4.45        2.22      8.69 o 
  10   6   6        0.66        5.61     18.47 o 
 -11   7   6       31.18       37.44     56.32 o 
 -10   7   6        1.05       -0.77     30.23 o 
  -9   7   6        2.44       -1.22     29.80 o 
  -8   7   6       66.33       59.51     21.65 o 
  -7   7   6       73.58       66.61     16.35 o 
  -6   7   6       58.09       43.82     19.43 o 
  -5   7   6        1.78       -8.80      8.80 o 
  -4   7   6        0.59       -5.53      5.53 o 
  -3   7   6      672.77      684.09     10.24 o 
  -2   7   6       67.87       65.70      9.41 o 
  -1   7   6        9.55        0.67      2.36 o 
   0   7   6        9.46        1.59      3.94 o 
   1   7   6      901.20      945.64     11.98 o 
   2   7   6      476.51      491.55      8.07 o 
   3   7   6      416.45      399.82      7.85 o 
   4   7   6       42.34       21.49      6.54 o 
   5   7   6      147.03      130.54     10.27 o 
   6   7   6      348.72      331.29     12.83 o 
   7   7   6       62.72       69.03     19.77 o 
   8   7   6        0.12        1.21      9.15 o 
   9   7   6        0.48        0.93     28.64 o 
  10   7   6       18.60       40.31     50.12 o 
 -10   8   6       56.92       56.03     28.66 o 
  -9   8   6      150.68      138.89     26.30 o 
  -8   8   6       95.99       75.78     22.19 o 
  -7   8   6       19.48        2.03      7.71 o 
  -6   8   6      320.45      310.11     21.06 o 
  -5   8   6      591.61      569.84     16.79 o 
  -4   8   6      215.55      223.54     13.38 o 
  -3   8   6       56.43       37.29     11.10 o 
  -2   8   6       30.92       33.84     11.14 o 
  -1   8   6     1120.40     1135.91     14.31 o 
   0   8   6     1413.24     1353.32     11.27 o 
   1   8   6      199.40      181.31      9.67 o 
   2   8   6      548.34      534.27     10.25 o 
   3   8   6      889.46      929.98     11.64 o 
   4   8   6      635.37      618.12      8.31 o 
   5   8   6      258.76      242.73     11.45 o 
   6   8   6       29.32       29.27     14.55 o 
   7   8   6      347.88      311.09     22.90 o 
   8   8   6       69.62       69.10     25.29 o 
   9   8   6       34.44       31.17     38.91 o 
  10   8   6        0.19       34.69     98.12 o 
 -10   9   6       55.44       58.79     39.41 o 
  -9   9   6       35.39       47.84     26.11 o 
  -8   9   6      300.43      306.66     28.43 o 
  -7   9   6      576.91      552.09     60.32 o 
  -6   9   6      685.96      668.25     21.94 o 
  -5   9   6       23.35        3.88      7.16 o 
  -4   9   6      696.07      652.74     14.22 o 
  -3   9   6     2880.33     2935.46     20.12 o 
  -2   9   6     2014.39     1991.25     28.75 o 
  -1   9   6     1325.41     1400.00     16.61 o 
   0   9   6      170.94      161.25      6.10 o 
   1   9   6     1482.18     1481.71     23.35 o 
   2   9   6     1910.53     1852.67     26.27 o 
   3   9   6     1233.97     1225.04     17.33 o 
   4   9   6        0.31        9.61      9.04 o 
   5   9   6      239.51      221.18     14.15 o 
   6   9   6      491.15      495.13     18.16 o 
   7   9   6      157.35      168.29     24.83 o 
   8   9   6       36.99       33.92     30.80 o 
   9   9   6       28.05       40.57     45.63 o 
 -10  10   6      134.07      157.01     38.60 o 
  -9  10   6      234.69      223.45     32.37 o 
  -8  10   6      193.60      157.39     32.69 o 
  -7  10   6        0.95        0.80     17.70 o 
  -6  10   6      431.83      420.46     30.35 o 
  -5  10   6     1977.00     1968.77     31.64 o 
  -4  10   6     1858.02     1860.90     23.83 o 
  -3  10   6      115.60      100.24     11.41 o 
  -2  10   6      444.82      443.96     11.04 o 
  -1  10   6     2622.12     2824.23     20.54 o 
   0  10   6     3997.89     4225.97     28.99 o 
   1  10   6      496.53      502.27     12.96 o 
   2  10   6        0.36        6.74     17.09 o 
   3  10   6      708.94      718.08     13.54 o 
   4  10   6     1424.86     1486.02     18.05 o 
   5  10   6      630.03      662.49     16.43 o 
   6  10   6      124.03      129.35     19.32 o 
   7  10   6       82.08       62.33     23.56 o 
   8  10   6      199.41      220.14     33.39 o 
   9  10   6      129.02      171.85     46.22 o 
 -10  11   6       67.96       65.35     59.86 o 
  -9  11   6        0.90       -1.17      7.03 o 
  -8  11   6      103.41      102.40     32.54 o 
  -7  11   6      700.88      752.33     29.77 o 
  -6  11   6      580.66      565.84     26.51 o 
  -5  11   6       53.83       62.30     17.93 o 
  -4  11   6      496.63      454.24     16.47 o 
  -3  11   6     1704.01     1776.87     20.69 o 
  -2  11   6     1451.34     1517.24     16.11 o 
  -1  11   6      336.18      356.13     13.42 o 
   0  11   6      533.12      540.76     15.28 o 
   1  11   6     1665.87     1710.46     23.22 o 
   2  11   6     2046.61     2188.40     53.71 o 
   3  11   6      280.17      251.54     17.10 o 
   4  11   6        0.44       -3.95      8.68 o 
   5  11   6      273.45      269.44     18.89 o 
   6  11   6      835.45      876.71     22.45 o 
   7  11   6      234.78      268.60     27.14 o 
   8  11   6       19.37       29.22     22.07 o 
  -9  12   6      212.57      236.68     39.45 o 
  -8  12   6      143.36      136.11     33.89 o 
  -7  12   6        0.31        2.79     16.50 o 
  -6  12   6      188.72      179.45     29.90 o 
  -5  12   6      742.91      760.99     29.42 o 
  -4  12   6     1062.48     1094.06     23.88 o 
  -3  12   6      256.62      238.69     18.44 o 
  -2  12   6      280.75      255.26     15.15 o 
  -1  12   6      885.13      868.96     17.44 o 
   0  12   6     1663.52     1783.91     23.74 o 
   1  12   6      914.92      874.04     20.20 o 
   2  12   6        0.11        2.57      5.12 o 
   3  12   6      668.54      673.04     17.75 o 
   4  12   6      681.92      682.45     20.98 o 
   5  12   6      515.87      492.09     20.70 o 
   6  12   6       18.66       23.63     25.36 o 
   7  12   6       69.44       71.26     32.01 o 
   8  12   6      123.78      141.16     41.32 o 
  -9  13   6        2.36       -4.79     41.93 o 
  -8  13   6      162.57      202.83     39.78 o 
  -7  13   6      408.12      443.02     38.26 o 
  -6  13   6      258.46      262.85     27.39 o 
  -5  13   6       57.75       30.27     30.94 o 
  -4  13   6      259.86      248.40     21.38 o 
  -3  13   6      888.06      915.57     20.88 o 
  -2  13   6     1166.01     1252.03     28.06 o 
  -1  13   6      685.99      643.02     18.87 o 
   0  13   6        0.35        0.59     12.35 o 
   1  13   6      813.78      807.77     21.62 o 
   2  13   6     1033.56     1031.09     21.34 o 
   3  13   6      499.24      448.27     26.27 o 
   4  13   6       31.07       19.14     22.11 o 
   5  13   6      129.71      128.25     24.95 o 
   6  13   6      248.70      250.64     37.67 o 
   7  13   6      138.32      133.53     36.48 o 
  -8  14   6       38.70       60.43     40.67 o 
  -7  14   6        1.85       -4.05     13.22 o 
  -6  14   6       64.16       60.90     33.58 o 
  -5  14   6      298.49      313.07     24.81 o 
  -4  14   6      347.65      360.16     26.23 o 
  -3  14   6       52.97       49.07     26.34 o 
  -2  14   6       33.87       33.26     23.35 o 
  -1  14   6      521.73      465.59     29.69 o 
   0  14   6      527.93      497.25     30.18 o 
   1  14   6      289.37      296.35     21.48 o 
   2  14   6        0.22       -2.87     20.42 o 
   3  14   6      271.31      256.30     32.28 o 
   4  14   6      325.54      305.73     25.50 o 
   5  14   6      165.20      160.20     28.30 o 
   6  14   6        6.89       -1.73     36.08 o 
   7  14   6        9.25       30.43     74.42 o 
  -7  15   6       23.31       37.03    105.67 o 
  -6  15   6      108.58       85.64     43.79 o 
  -5  15   6       20.37       10.79     26.46 o 
  -4  15   6       14.95        2.20     18.90 o 
  -3  15   6      128.98      122.60     32.72 o 
  -2  15   6      265.72      252.40     34.55 o 
  -1  15   6       17.28        6.77     13.37 o 
   0  15   6        4.50      -10.64     15.73 o 
   1  15   6      130.83      108.12     31.12 o 
   2  15   6      215.49      207.82     28.14 o 
   3  15   6       95.13       95.50     31.01 o 
   4  15   6       20.17       14.59     22.30 o 
   5  15   6       10.85       19.98     26.79 o 
   6  15   6       48.45       36.48     44.06 o 
  -6  16   6        5.06      -23.45     44.78 o 
  -5  16   6       45.28       57.89     41.72 o 
  -4  16   6      127.82      134.73     35.37 o 
  -3  16   6       24.57       18.02     28.39 o 
  -2  16   6        7.51       -4.26     40.87 o 
  -1  16   6       57.93       65.85     40.23 o 
   0  16   6       53.08       47.73     36.99 o 
   1  16   6       85.16       65.57     35.54 o 
   2  16   6        0.17        0.30     33.11 o 
   3  16   6        0.48        6.38     25.07 o 
   4  16   6       15.37        9.28      9.40 o 
   5  16   6       24.72        8.99     16.44 o 
  -5  17   6       10.39       27.80     88.53 o 
  -4  17   6       10.31       13.85     35.38 o 
  -3  17   6        5.88       40.47     43.97 o 
  -2  17   6        6.29       11.58     23.07 o 
  -1  17   6        0.83        1.82     13.23 o 
   0  17   6       37.33       28.46     36.87 o 
   1  17   6        8.80       13.84     39.04 o 
   2  17   6       12.75       24.85     34.44 o 
   3  17   6        2.30       23.80     61.31 o 
   4  17   6        2.42      -19.47     52.58 o 
   5  17   6        4.78      -23.19     69.03 o 
  -3  18   6        4.64       27.13     85.05 o 
  -2  18   6        9.30      -20.66     40.62 o 
  -1  18   6       21.95       23.60     77.61 o 
   0  18   6        8.76       36.41     75.36 o 
   1  18   6       11.27       57.55     72.39 o 
   2  18   6        2.97       46.29     75.07 o 
 -12   1   7       30.01       43.87     54.12 o 
 -11   1   7       38.17       45.82     35.02 o 
 -10   1   7       58.98       62.07     40.86 o 
  -9   1   7       11.01        6.53     43.66 o 
  -8   1   7       78.01       56.27     12.50 o 
  -7   1   7      488.41      421.01      9.68 o 
  -6   1   7      479.27      453.51      7.11 o 
  -5   1   7       47.65       42.52      7.29 o 
  -4   1   7      170.78      191.04      6.57 o 
  -3   1   7        1.99        7.14      7.05 o 
  -2   1   7      671.48      685.45      8.95 o 
  -1   1   7      982.02     1056.76     10.64 o 
   0   1   7       37.82       31.09      5.33 o 
   1   1   7      203.39      192.17      5.60 o 
   2   1   7     1151.69     1234.98     13.31 o 
   3   1   7      521.60      535.50      4.61 o 
   4   1   7      207.29      184.77      5.48 o 
   5   1   7       19.78        0.26      4.05 o 
   6   1   7      110.43      111.55      8.68 o 
   7   1   7       20.35       28.17     12.62 o 
   8   1   7        0.64       -3.07     12.78 o 
   9   1   7        0.19        4.70     11.21 o 
  10   1   7        0.18        2.91     17.73 o 
 -12   2   7       76.17       67.50     72.73 o 
 -11   2   7       18.29       -0.51     73.41 o 
 -10   2   7       84.77       82.90     29.70 o 
  -9   2   7      106.20       94.91     20.09 o 
  -8   2   7      387.68      348.76     16.13 o 
  -7   2   7      210.32      186.51     11.11 o 
  -6   2   7       23.80        0.79      4.54 o 
  -5   2   7     1084.29     1070.72     15.90 o 
  -4   2   7     1439.08     1421.41     22.79 o 
  -3   2   7     1282.57     1330.20     24.75 o 
  -2   2   7        7.00        0.66      2.80 o 
  -1   2   7      301.07      291.45      4.91 o 
   0   2   7     3030.33     2959.11     15.85 o 
   1   2   7     2994.61     2932.71     20.24 o 
   2   2   7       40.22       43.90      4.09 o 
   3   2   7       83.68       78.36      5.25 o 
   4   2   7     1589.23     1581.24     19.23 o 
   5   2   7      639.31      625.33     13.25 o 
   6   2   7      123.41      113.07     10.65 o 
   7   2   7       53.78       46.72     16.54 o 
   8   2   7       99.70      102.42     18.28 o 
   9   2   7       67.58       74.06     29.03 o 
  10   2   7       24.51       37.26     30.10 o 
 -12   3   7        8.37       13.23     79.39 o 
 -11   3   7       52.24        5.66     25.87 o 
 -10   3   7      162.34      156.59     33.31 o 
  -9   3   7       27.44       20.84     23.16 o 
  -8   3   7       28.28       22.16     10.57 o 
  -7   3   7      752.06      724.60     10.48 o 
  -6   3   7     1065.04     1050.00     13.15 o 
  -5   3   7      440.39      435.50      7.39 o 
  -4   3   7       68.58       50.15     11.55 o 
  -3   3   7     2723.30     2817.10     24.52 o 
  -2   3   7     4641.98     4551.20     22.15 o 
  -1   3   7     5246.58     5227.68     26.96 o 
   0   3   7       26.99       48.25      4.20 o 
   1   3   7     1209.68     1194.04      7.60 o 
   2   3   7     2238.95     2186.34     18.87 o 
   3   3   7     2802.52     2803.84     13.39 o 
   4   3   7      936.82      915.06      8.01 o 
   5   3   7      304.69      271.02     10.14 o 
   6   3   7      621.67      595.80     11.50 o 
   7   3   7      580.85      557.90     19.04 o 
   8   3   7      430.65      427.56     26.74 o 
   9   3   7        4.65       18.19     24.87 o 
  10   3   7       28.90       60.14     34.98 o 
  11   3   7       76.32       56.28     74.26 o 
 -12   4   7       27.85        6.30    101.17 o 
 -11   4   7        0.12        0.63     85.93 o 
 -10   4   7       72.38       79.78     33.42 o 
  -9   4   7      639.34      652.32     19.68 o 
  -8   4   7      842.79      870.50     14.22 o 
  -7   4   7      610.95      579.33     12.38 o 
  -6   4   7       30.39       27.04      8.85 o 
  -5   4   7     4049.14     4070.93     26.03 o 
  -4   4   7     5071.83     5078.67     31.28 o 
  -3   4   7     2828.44     2784.79     26.09 o 
  -2   4   7      434.81      437.89      5.21 o 
  -1   4   7     4584.61     4755.89     37.02 o 
   0   4   7    10299.78    10228.23     91.47 o 
   1   4   7     4192.21     4091.14     32.09 o 
   2   4   7      582.49      568.50      6.56 o 
   3   4   7      240.67      241.96      7.94 o 
   4   4   7     2148.36     2173.56     16.09 o 
   5   4   7     2424.07     2461.55     13.85 o 
   6   4   7      583.21      585.54     11.49 o 
   7   4   7       22.74       31.71     51.23 o 
   8   4   7      128.92      123.81     27.59 o 
   9   4   7      335.82      314.83     33.12 o 
  10   4   7      116.39      145.05     35.81 o 
  11   4   7        1.80       -4.38   2008.63 o 
 -11   5   7      355.45      368.04     71.05 o 
 -10   5   7      326.78      330.05     36.14 o 
  -9   5   7      106.80      112.50     22.90 o 
  -8   5   7       36.29       25.73     16.26 o 
  -7   5   7     1508.53     1481.23     16.92 o 
  -6   5   7     3586.90     3597.07     20.42 o 
  -5   5   7     2855.55     2828.09     16.62 o 
  -4   5   7        0.81        3.93      4.21 o 
  -3   5   7     1733.28     1729.21     18.71 o 
  -2   5   7     8025.75     7814.33    130.06 o 
  -1   5   7     5027.06     5207.81     43.92 o 
   0   5   7      615.56      616.32      9.82 o 
   1   5   7     1339.53     1348.44     11.22 o 
   2   5   7     3734.78     3801.80     22.23 o 
   3   5   7     3367.80     3414.53     24.32 o 
   4   5   7     1153.96     1095.85     23.98 o 
   5   5   7      121.45      125.86      8.17 o 
   6   5   7      667.31      628.46     15.38 o 
   7   5   7      492.94      497.21     17.27 o 
   8   5   7      173.07      186.21     24.78 o 
   9   5   7        1.53        1.26     18.71 o 
  10   5   7       52.54       55.56     38.24 o 
 -11   6   7       23.29       97.31     72.30 o 
 -10   6   7       63.84       64.94     33.15 o 
  -9   6   7      325.97      280.44     26.53 o 
  -8   6   7      905.28      878.19     17.89 o 
  -7   6   7      393.48      374.02     16.11 o 
  -6   6   7      377.12      331.44     15.90 o 
  -5   6   7      997.06      944.41     19.51 o 
  -4   6   7     3075.07     3081.32     19.12 o 
  -3   6   7     2535.63     2522.33     18.21 o 
  -2   6   7      380.95      352.80     10.83 o 
  -1   6   7     1875.74     1926.13     14.15 o 
   0   6   7     5020.82     5133.25     32.35 o 
   1   6   7     4233.96     4186.21     32.38 o 
   2   6   7     1160.62     1140.79     10.60 o 
   3   6   7      205.12      221.57      8.10 o 
   4   6   7     1854.45     1891.54     19.71 o 
   5   6   7     2481.57     2538.59     30.80 o 
   6   6   7      242.64      264.74     16.02 o 
   7   6   7        0.00        5.38      6.97 o 
   8   6   7      230.40      257.89     32.77 o 
   9   6   7      188.13      212.12     38.89 o 
  10   6   7      122.64      159.59     42.15 o 
 -11   7   7      171.81      223.79     73.74 o 
 -10   7   7      152.72      148.83     39.68 o 
  -9   7   7       34.37       28.11     27.11 o 
  -8   7   7      143.55      125.79     19.98 o 
  -7   7   7      800.97      823.55     22.70 o 
  -6   7   7     2096.20     2140.58     41.70 o 
  -5   7   7      643.00      660.46     18.76 o 
  -4   7   7      559.78      524.71     15.43 o 
  -3   7   7     1278.42     1250.99     16.21 o 
  -2   7   7     6001.83     6093.79     52.56 o 
  -1   7   7     4708.53     4850.55     32.45 o 
   0   7   7      390.52      387.65      7.23 o 
   1   7   7     1520.36     1559.97     15.84 o 
   2   7   7     4722.15     4774.17     29.97 o 
   3   7   7     3442.81     3449.16     18.35 o 
   4   7   7      984.59     1009.16     12.30 o 
   5   7   7       89.87       82.69     10.00 o 
   6   7   7     1059.65     1091.90     19.60 o 
   7   7   7      777.87      815.60     23.97 o 
   8   7   7      228.60      234.62     31.17 o 
   9   7   7       26.94       37.65     49.68 o 
  10   7   7       34.49       58.16     80.55 o 
 -10   8   7       55.82       58.95     37.40 o 
  -9   8   7      314.85      362.83     28.60 o 
  -8   8   7      488.78      523.99     23.99 o 
  -7   8   7      266.32      235.89     21.00 o 
  -6   8   7       14.29        8.17     30.39 o 
  -5   8   7     1166.70     1222.66     23.29 o 
  -4   8   7     2517.99     2581.42     30.80 o 
  -3   8   7     1359.40     1352.04     18.49 o 
  -2   8   7      480.71      462.66     12.31 o 
  -1   8   7     1266.27     1325.49     11.22 o 
   0   8   7     2646.93     2700.21     25.15 o 
   1   8   7     2012.86     1989.59     17.30 o 
   2   8   7      440.15      434.04     10.12 o 
   3   8   7        6.37        7.28      9.20 o 
   4   8   7      972.04      981.81     11.50 o 
   5   8   7     1280.03     1345.66     16.50 o 
   6   8   7      106.30      137.69     22.14 o 
   7   8   7       19.62       32.35     23.71 o 
   8   8   7       28.81       39.19     40.86 o 
   9   8   7      126.05      124.44     39.38 o 
 -10   9   7       77.66       98.60     37.57 o 
  -9   9   7       48.68       61.01     30.68 o 
  -8   9   7        4.39       -7.98     16.61 o 
  -7   9   7      192.99      227.85     25.37 o 
  -6   9   7      769.65      767.84     23.80 o 
  -5   9   7      498.59      514.21     20.72 o 
  -4   9   7       85.08       67.28     18.48 o 
  -3   9   7      189.30      199.68     13.14 o 
  -2   9   7      748.45      751.60     11.84 o 
  -1   9   7     1855.73     1917.68     24.78 o 
   0   9   7      145.06      135.12     12.96 o 
   1   9   7      144.73      130.54     12.70 o 
   2   9   7      154.22      131.38     11.60 o 
   3   9   7      468.01      471.70     12.20 o 
   4   9   7      400.83      375.93     13.67 o 
   5   9   7        2.82        6.77      8.22 o 
   6   9   7       22.80       20.04     24.70 o 
   7   9   7       87.25       90.87     28.70 o 
   8   9   7       90.16       92.45     38.29 o 
   9   9   7        4.22       40.69     36.77 o 
 -10  10   7       11.17        3.34     10.77 o 
  -9  10   7       15.08       23.01     28.13 o 
  -8  10   7       51.57       47.84     34.43 o 
  -7  10   7       81.53       84.98     35.75 o 
  -6  10   7        1.59        3.93     11.78 o 
  -5  10   7      439.39      430.11     18.79 o 
  -4  10   7      377.38      377.44     14.46 o 
  -3  10   7      271.60      259.71     12.15 o 
  -2  10   7       20.36       12.53     12.77 o 
  -1  10   7      226.61      198.01     11.23 o 
   0  10   7      805.27      805.30     15.64 o 
   1  10   7      572.32      558.66     13.71 o 
   2  10   7       43.41       18.47      9.26 o 
   3  10   7        9.27       -4.03      4.03 o 
   4  10   7      174.00      174.59     15.14 o 
   5  10   7      205.20      205.80     17.68 o 
   6  10   7      157.68      139.12     25.98 o 
   7  10   7        5.16       12.11     20.20 o 
   8  10   7        6.32       12.14     34.12 o 
 -10  11   7        7.48       20.83     86.29 o 
  -9  11   7        0.05       -8.78     19.82 o 
  -8  11   7        0.03       -5.86     35.98 o 
  -7  11   7        4.40        9.21     13.68 o 
  -6  11   7        6.55        3.85     12.09 o 
  -5  11   7        0.56       -4.38      6.56 o 
  -4  11   7       25.64       26.47     17.61 o 
  -3  11   7        7.30        0.47      4.86 o 
  -2  11   7       23.87       30.55     11.06 o 
  -1  11   7       84.00       62.65     14.20 o 
   0  11   7       21.19       18.04     12.48 o 
   1  11   7       16.58        4.01      8.34 o 
   2  11   7       41.73       44.17     16.95 o 
   3  11   7      106.65       96.43     17.57 o 
   4  11   7       63.66       56.72     18.54 o 
   5  11   7        7.84        2.50      8.40 o 
   6  11   7       28.97       34.71     22.07 o 
   7  11   7        4.39       15.17     30.84 o 
   8  11   7        6.98       23.42     39.22 o 
  -9  12   7        0.89       -9.64     55.53 o 
  -8  12   7        4.37       -0.75      8.58 o 
  -7  12   7       16.36       15.11     36.70 o 
  -6  12   7        4.86      -15.03     18.83 o 
  -5  12   7       36.74       15.11     16.25 o 
  -4  12   7       66.81       63.30     18.59 o 
  -3  12   7        2.83        2.00     22.47 o 
  -2  12   7       57.52       45.88     18.61 o 
  -1  12   7      559.41      515.23     20.23 o 
   0  12   7        0.68       -1.46     13.50 o 
   1  12   7       11.52       27.37     22.31 o 
   2  12   7        4.07        0.68      5.85 o 
   3  12   7      121.26       98.64     25.34 o 
   4  12   7       27.17       24.35     19.54 o 
   5  12   7       16.70        3.60     15.53 o 
   6  12   7        2.23       21.79     39.13 o 
   7  12   7        0.46       19.67     28.48 o 
  -9  13   7        5.18        5.05    187.89 o 
  -8  13   7        5.16       13.54     22.37 o 
  -7  13   7       65.38       96.43     42.23 o 
  -6  13   7       20.03       33.76     29.79 o 
  -5  13   7        0.07       -0.80      4.61 o 
  -4  13   7        0.36        3.30     18.92 o 
  -3  13   7       66.03       59.16     27.08 o 
  -2  13   7      176.92      185.20     25.33 o 
  -1  13   7       15.22       11.80     19.35 o 
   0  13   7        7.00        2.70      5.58 o 
   1  13   7       12.19       19.39     17.96 o 
   2  13   7      234.44      228.28     22.15 o 
   3  13   7       30.93       35.13     22.82 o 
   4  13   7        3.12       -4.36     22.31 o 
   5  13   7        7.36       -0.57      4.89 o 
   6  13   7       27.58       46.23     38.10 o 
   7  13   7       27.22       46.33     45.30 o 
  -8  14   7      107.21      127.83     51.19 o 
  -7  14   7        5.47       30.20     47.64 o 
  -6  14   7       18.68       31.97     44.49 o 
  -5  14   7      151.20      138.71     38.02 o 
  -4  14   7      233.52      213.03     29.08 o 
  -3  14   7      117.46      133.20     32.12 o 
  -2  14   7        1.11       -3.52     10.02 o 
  -1  14   7      162.48      158.18     28.90 o 
   0  14   7      253.56      247.96     29.70 o 
   1  14   7      330.52      327.36     25.07 o 
   2  14   7       10.93       15.92     21.45 o 
   3  14   7       41.96       49.26     23.28 o 
   4  14   7      197.38      209.69     31.16 o 
   5  14   7       97.18      100.74     34.45 o 
   6  14   7        6.90       11.98     23.47 o 
   7  14   7        4.56      -10.32    210.37 o 
  -7  15   7      114.50       94.79     95.82 o 
  -6  15   7      102.98       78.37     55.95 o 
  -5  15   7       62.24       43.01     36.60 o 
  -4  15   7        5.89       -2.26     27.49 o 
  -3  15   7      168.90      162.65     38.60 o 
  -2  15   7      424.58      408.85     34.85 o 
  -1  15   7      262.54      272.22     34.21 o 
   0  15   7        0.08       16.06     30.25 o 
   1  15   7       30.49       41.20     37.47 o 
   2  15   7      312.26      304.23     36.22 o 
   3  15   7      299.95      293.56     26.79 o 
   4  15   7       41.01       35.44     30.12 o 
   5  15   7       36.76       35.86     44.16 o 
  -6  16   7        4.04      -19.15     44.21 o 
  -5  16   7      125.08      131.80     42.82 o 
  -4  16   7      178.59      184.62     35.87 o 
  -3  16   7      129.04      110.61     43.01 o 
  -2  16   7        2.94       13.20     13.58 o 
  -1  16   7      118.47      122.08     39.60 o 
   0  16   7      343.73      352.23     37.33 o 
   1  16   7      177.46      182.11     40.88 o 
   2  16   7       20.98       30.24     42.71 o 
   3  16   7       28.43       53.44     51.66 o 
   4  16   7      121.13      125.69     43.98 o 
  -5  17   7       86.18       62.12     74.44 o 
  -4  17   7        0.09        2.65     21.83 o 
  -3  17   7      165.97      177.32     58.14 o 
  -2  17   7      372.70      354.32     43.50 o 
  -1  17   7      164.20      174.74     45.48 o 
   0  17   7        5.65        0.43     11.41 o 
   1  17   7       79.20       75.04     47.49 o 
   2  17   7      167.15      171.16     53.09 o 
   3  17   7      172.61      171.19     49.85 o 
   4  17   7       33.74       67.00    107.36 o 
  -3  18   7      128.15      134.60     95.93 o 
 -11   0   8      131.19      134.52     78.75 o 
 -10   0   8        1.86       15.79     64.96 o 
  -9   0   8      223.57      224.67     50.22 o 
  -8   0   8     1502.93     1544.54     47.73 o 
  -7   0   8     1378.31     1450.45     20.49 o 
  -6   0   8       52.20       61.91     17.35 o 
  -5   0   8      167.42      131.68     20.34 o 
  -4   0   8     3711.20     3543.55     62.12 o 
  -3   0   8     6772.74     6807.14    138.68 o 
  -2   0   8     4594.96     4570.31     42.24 o 
  -1   0   8      297.96      285.23     10.64 o 
   0   0   8      623.36      540.18     12.63 o 
   1   0   8     3711.49     3687.28     27.47 o 
   2   0   8     7504.28     7662.05    182.51 o 
   3   0   8      118.96      125.14     18.74 o 
   4   0   8     1049.99     1001.06     22.67 o 
   5   0   8     1084.01     1068.80     28.21 o 
   6   0   8     1019.49     1033.57     18.46 o 
   7   0   8       96.46      106.06     21.57 o 
   8   0   8       93.90       75.96     25.95 o 
   9   0   8      135.21      138.40     32.95 o 
  10   0   8      116.22      116.30     51.07 o 
 -11   1   8      124.44       88.85     36.98 o 
 -10   1   8      391.93      427.71     45.72 o 
  -9   1   8      544.44      532.19     40.63 o 
  -8   1   8       30.60       31.24     20.83 o 
  -7   1   8      753.65      715.63     16.08 o 
  -6   1   8     3120.96     3258.18     24.67 o 
  -5   1   8     2344.19     2419.52     18.56 o 
  -4   1   8     1998.33     1999.75     18.84 o 
  -3   1   8      949.30      945.52     13.85 o 
  -2   1   8     6789.66     6804.53     50.39 o 
  -1   1   8     7353.30     7338.30     28.38 o 
   0   1   8     4553.59     4516.95     42.68 o 
   1   1   8        5.85        2.98      4.67 o 
   2   1   8     2644.27     2657.20     18.47 o 
   3   1   8     7832.09     7668.87     46.65 o 
   4   1   8     1575.44     1620.86     10.21 o 
   5   1   8      353.43      345.33     10.40 o 
   6   1   8      177.07      160.66     12.98 o 
   7   1   8      909.29      947.93     24.09 o 
   8   1   8      564.00      592.94     21.68 o 
   9   1   8       65.93       87.32     28.11 o 
  10   1   8        7.08        1.65     13.59 o 
 -11   2   8       42.43       40.72     45.84 o 
 -10   2   8        1.09      -11.68     33.32 o 
  -9   2   8      227.92      205.47     41.91 o 
  -8   2   8     1063.45     1103.81     27.53 o 
  -7   2   8     1183.48     1236.26     18.12 o 
  -6   2   8      139.79      122.02     12.97 o 
  -5   2   8      214.52      193.16      9.90 o 
  -4   2   8     3589.84     3669.24     30.15 o 
  -3   2   8     6640.74     6800.57     30.11 o 
  -2   2   8     1014.41     1009.93     12.57 o 
  -1   2   8      391.91      410.48      7.82 o 
   0   2   8     5220.83     5193.83     28.89 o 
   1   2   8     5946.98     5985.05     56.34 o 
   2   2   8     2772.49     2778.85     17.69 o 
   3   2   8      200.96      208.57      6.29 o 
   4   2   8     1082.81     1062.29     12.15 o 
   5   2   8     1439.84     1461.41     19.13 o 
   6   2   8     1073.44     1109.48     16.62 o 
   7   2   8      437.07      452.40     19.36 o 
   8   2   8        0.33       13.01     14.00 o 
   9   2   8      183.05      179.39     30.17 o 
  10   2   8       94.46       86.39     39.77 o 
 -11   3   8       31.27       30.64     57.88 o 
 -10   3   8      146.70      128.78     32.29 o 
  -9   3   8      283.01      299.72     25.53 o 
  -8   3   8       36.25       32.93     15.87 o 
  -7   3   8      131.36      109.89     15.37 o 
  -6   3   8      685.92      630.16     18.10 o 
  -5   3   8     2389.16     2490.08     21.88 o 
  -4   3   8     1145.56     1133.84     17.42 o 
  -3   3   8       27.80       28.35      8.60 o 
  -2   3   8     2414.18     2348.61     24.94 o 
  -1   3   8     3340.76     3305.28     15.23 o 
   0   3   8      891.84      836.40      8.80 o 
   1   3   8      480.33      470.19      5.83 o 
   2   3   8      243.88      235.99      6.33 o 
   3   3   8     1402.84     1430.18     13.84 o 
   4   3   8      692.30      689.86     13.03 o 
   5   3   8       52.91       46.94     10.37 o 
   6   3   8        7.67        2.84      7.21 o 
   7   3   8      139.19      107.47     26.35 o 
   8   3   8      199.52      218.01     29.19 o 
   9   3   8       59.07       73.96     27.49 o 
  10   3   8        2.38       19.21     49.16 o 
 -11   4   8       13.54        4.66     38.28 o 
 -10   4   8        9.48        2.05      9.48 o 
  -9   4   8       39.78       53.38     23.08 o 
  -8   4   8      283.37      285.98     16.68 o 
  -7   4   8      334.02      312.71     14.68 o 
  -6   4   8       54.17       61.38     12.43 o 
  -5   4   8      262.74      269.30     12.64 o 
  -4   4   8      420.42      426.09     12.74 o 
  -3   4   8     2999.37     2976.70     33.92 o 
  -2   4   8      437.87      409.47     10.08 o 
  -1   4   8       19.36       15.54      6.47 o 
   0   4   8      653.78      641.05      6.87 o 
   1   4   8     1568.06     1545.62     10.75 o 
   2   4   8     1122.90     1090.40      7.63 o 
   3   4   8        1.56       -3.38      3.38 o 
   4   4   8      206.16      184.36      9.73 o 
   5   4   8      160.90      173.99     11.27 o 
   6   4   8      366.03      356.48     14.20 o 
   7   4   8       18.29       13.72     21.35 o 
   8   4   8       28.07       24.43     23.53 o 
   9   4   8       72.32       51.42     35.10 o 
  10   4   8       13.84        4.00     14.86 o 
 -11   5   8        8.12       10.05     93.89 o 
 -10   5   8       13.38       18.63     31.38 o 
  -9   5   8        3.18        1.44     11.85 o 
  -8   5   8       16.81        8.02     10.77 o 
  -7   5   8      133.27      107.82     15.18 o 
  -6   5   8       44.64       42.31     13.04 o 
  -5   5   8        8.51       23.46     11.75 o 
  -4   5   8       22.12       22.29     14.22 o 
  -3   5   8       25.49       12.82      8.13 o 
  -2   5   8      574.45      554.10     17.38 o 
  -1   5   8        4.28       12.22      5.13 o 
   0   5   8       34.05       31.71      7.63 o 
   1   5   8       99.39       93.69      4.45 o 
   2   5   8      291.21      279.09      9.56 o 
   3   5   8      310.86      273.95      5.49 o 
   4   5   8      536.81      516.91     10.43 o 
   5   5   8        0.39       -3.24      4.05 o 
   6   5   8        0.01       -1.21      4.12 o 
   7   5   8       68.02       50.18     22.99 o 
   8   5   8       46.10       61.24     27.65 o 
   9   5   8        2.06       -0.43      6.22 o 
  10   5   8        8.34       72.51     80.41 o 
 -10   6   8        5.64       19.92     27.07 o 
  -9   6   8        0.55      -15.37     33.87 o 
  -8   6   8        0.41       -5.91     10.72 o 
  -7   6   8        0.60        0.36      3.84 o 
  -6   6   8       51.79       52.66     17.64 o 
  -5   6   8       38.96       14.15     17.09 o 
  -4   6   8       85.20       64.33     13.75 o 
  -3   6   8       45.71       44.08      8.14 o 
  -2   6   8        7.57        2.91      2.85 o 
  -1   6   8       56.37       46.63      9.23 o 
   0   6   8      302.09      299.73      8.38 o 
   1   6   8       10.34        7.87      8.02 o 
   2   6   8       56.01       36.61     10.43 o 
   3   6   8       37.73       32.41     11.25 o 
   4   6   8       29.07       25.40     11.87 o 
   5   6   8       18.52        3.57      8.88 o 
   6   6   8        2.42        4.03      9.54 o 
   7   6   8       11.29        0.83     25.86 o 
   8   6   8        8.55        6.53     26.40 o 
   9   6   8        9.61       20.23     19.92 o 
  10   6   8        5.39       14.70     42.36 o 
 -10   7   8       42.46       54.67     46.08 o 
  -9   7   8        0.81        3.25     11.55 o 
  -8   7   8        5.13        2.54     12.66 o 
  -7   7   8       68.01       46.64     20.96 o 
  -6   7   8      117.50       87.49     18.57 o 
  -5   7   8        8.83       -5.68     14.27 o 
  -4   7   8       13.11       -7.24      8.69 o 
  -3   7   8      233.97      200.49     14.41 o 
  -2   7   8      237.56      259.10     15.20 o 
  -1   7   8       72.94       73.64     10.44 o 
   0   7   8       11.45        6.72      4.68 o 
   1   7   8       10.66       -2.40      3.80 o 
   2   7   8      371.36      378.01      9.07 o 
   3   7   8      636.69      629.05      9.95 o 
   4   7   8      126.98       99.78     13.37 o 
   5   7   8        0.11       -1.46      2.05 o 
   6   7   8       21.95       21.87     17.09 o 
   7   7   8      118.97      108.95     26.28 o 
   8   7   8       19.84       30.31     29.12 o 
   9   7   8        7.64       16.34     36.12 o 
 -10   8   8        6.08       12.08     50.88 o 
  -9   8   8      123.99      158.55     34.83 o 
  -8   8   8      300.97      259.92     26.36 o 
  -7   8   8      236.38      220.19     22.71 o 
  -6   8   8       71.65       45.17     23.83 o 
  -5   8   8      224.98      211.82     19.85 o 
  -4   8   8      456.96      476.28     15.90 o 
  -3   8   8     1157.46     1165.36     19.29 o 
  -2   8   8      163.61      130.97     14.31 o 
  -1   8   8       22.63        2.85     11.45 o 
   0   8   8      859.15      862.78     13.01 o 
   1   8   8     1085.38     1076.84     12.79 o 
   2   8   8      877.81      890.55     11.23 o 
   3   8   8        0.00        2.91      5.93 o 
   4   8   8      260.86      251.33     12.32 o 
   5   8   8      211.93      219.32     17.42 o 
   6   8   8      367.08      378.11     22.65 o 
   7   8   8        0.42        2.53     10.58 o 
   8   8   8       15.62        7.84     21.00 o 
   9   8   8       24.51       21.31     34.59 o 
 -10   9   8      111.12       86.67     68.61 o 
  -9   9   8      110.32      117.72     31.76 o 
  -8   9   8        1.81       -8.90     13.05 o 
  -7   9   8      301.06      268.34     22.51 o 
  -6   9   8      632.72      637.99     28.26 o 
  -5   9   8      764.35      758.10     23.97 o 
  -4   9   8      189.05      160.47     19.46 o 
  -3   9   8      144.85      146.66     14.43 o 
  -2   9   8     1602.72     1657.13     17.69 o 
  -1   9   8     1706.77     1810.23     16.32 o 
   0   9   8      879.10      854.80     15.81 o 
   1   9   8        2.60        4.68      8.80 o 
   2   9   8      371.33      361.57     12.27 o 
   3   9   8      761.62      747.80     12.30 o 
   4   9   8      593.11      588.29     14.18 o 
   5   9   8        1.05       -3.00      8.83 o 
   6   9   8       51.67       51.62     27.43 o 
   7   9   8      138.10      117.36     27.77 o 
   8   9   8       86.23      106.31     41.27 o 
 -10  10   8        0.03       17.44    478.39 o 
  -9  10   8       98.12       98.57     36.25 o 
  -8  10   8      174.62      183.66     32.68 o 
  -7  10   8      324.21      307.19     29.25 o 
  -6  10   8       69.81       62.96     29.06 o 
  -5  10   8      166.18      149.18     25.03 o 
  -4  10   8     1157.12     1150.55     25.24 o 
  -3  10   8     1758.10     1825.71     19.89 o 
  -2  10   8      124.69      125.83     12.61 o 
  -1  10   8       42.04       54.94     14.71 o 
   0  10   8     1117.85     1179.14     18.53 o 
   1  10   8     1708.11     1819.35     24.46 o 
   2  10   8      497.98      506.70     14.84 o 
   3  10   8       10.16        2.39      7.51 o 
   4  10   8      405.73      384.06     16.85 o 
   5  10   8      376.20      421.50     20.39 o 
   6  10   8      264.55      288.87     29.07 o 
   7  10   8       78.67      101.24     34.84 o 
   8  10   8        8.69       33.44     37.13 o 
  -9  11   8      209.20      254.82     41.19 o 
  -8  11   8        9.78       -2.53     35.52 o 
  -7  11   8       58.08       50.51     46.70 o 
  -6  11   8      597.36      625.28     25.26 o 
  -5  11   8      714.20      716.83     21.54 o 
  -4  11   8      307.35      287.27     18.67 o 
  -3  11   8       37.95       43.36     15.49 o 
  -2  11   8     1649.88     1712.20     21.75 o 
  -1  11   8     1359.92     1430.69     20.45 o 
   0  11   8      534.29      514.58     23.93 o 
   1  11   8       22.14       21.15     15.69 o 
   2  11   8      648.33      666.82     16.49 o 
   3  11   8     1264.80     1286.23     23.42 o 
   4  11   8      401.20      397.59     19.34 o 
   5  11   8       65.29       64.99     25.89 o 
   6  11   8       29.51       32.87     27.69 o 
   7  11   8      247.85      252.68     34.75 o 
   8  11   8      144.28      192.01     75.91 o 
  -9  12   8       51.87       50.02     53.69 o 
  -8  12   8      303.85      357.06     36.39 o 
  -7  12   8      284.28      259.84     37.96 o 
  -6  12   8       10.73        7.74     33.67 o 
  -5  12   8       90.00       59.93     26.35 o 
  -4  12   8      627.35      650.27     24.25 o 
  -3  12   8     1151.60     1211.49     30.49 o 
  -2  12   8      527.70      527.02     18.16 o 
  -1  12   8       77.26       59.87     20.27 o 
   0  12   8      245.94      255.28     19.99 o 
   1  12   8     1110.90     1172.28     33.69 o 
   2  12   8      909.07      924.18     23.11 o 
   3  12   8       41.18       45.42     18.06 o 
   4  12   8      116.24      112.93     24.25 o 
   5  12   8      264.18      289.49     25.23 o 
   6  12   8      221.04      213.06     36.32 o 
   7  12   8       58.71       57.58     39.19 o 
  -8  13   8        1.56        0.83      9.87 o 
  -7  13   8       88.68       99.52     40.99 o 
  -6  13   8      384.47      450.00     47.79 o 
  -5  13   8      373.58      419.97     32.60 o 
  -4  13   8      222.35      196.80     32.77 o 
  -3  13   8       41.17       44.55     32.29 o 
  -2  13   8      519.68      541.48     28.78 o 
  -1  13   8      658.37      681.76     23.86 o 
   0  13   8      739.24      718.83     21.95 o 
   1  13   8       78.42       69.42     24.22 o 
   2  13   8      173.50      171.00     22.40 o 
   3  13   8      554.11      555.59     23.28 o 
   4  13   8      266.64      282.06     24.51 o 
   5  13   8       36.04       58.73     33.65 o 
   6  13   8       15.68        1.65     14.33 o 
   7  13   8       74.83       44.56     95.34 o 
  -7  14   8       67.72       61.42     69.17 o 
  -6  14   8       29.41       17.34     52.26 o 
  -5  14   8        3.88       -5.92     32.38 o 
  -4  14   8      159.56      135.53     31.82 o 
  -3  14   8      306.95      302.02     32.81 o 
  -2  14   8      237.99      247.08     31.47 o 
  -1  14   8        6.81        8.12     16.78 o 
   0  14   8      164.28      138.85     32.07 o 
   1  14   8      300.76      289.75     30.51 o 
   2  14   8      264.00      258.41     24.56 o 
   3  14   8       24.95       27.76     24.84 o 
   4  14   8       61.18       76.67     28.79 o 
   5  14   8      152.12      183.82     49.66 o 
   6  14   8       70.42      113.72     66.03 o 
  -6  15   8       20.08        1.58     35.57 o 
  -5  15   8       96.75      116.61     43.36 o 
  -4  15   8       33.99        0.07      6.33 o 
  -3  15   8        1.65       -2.06      4.43 o 
  -2  15   8       68.32       88.31     32.75 o 
  -1  15   8      174.98      163.97     37.32 o 
   0  15   8       20.62       39.84     33.54 o 
   1  15   8       28.16        9.58     20.60 o 
   2  15   8       52.30       46.87     40.85 o 
   3  15   8      114.20      126.89     29.89 o 
   4  15   8       55.49       69.54     35.12 o 
   5  15   8       19.31       19.04     18.88 o 
  -5  16   8        0.07      -18.75     46.49 o 
  -4  16   8       30.11       24.60     38.69 o 
  -3  16   8      159.57      178.46     42.19 o 
  -2  16   8       61.41       42.50     35.52 o 
  -1  16   8        0.84        0.05      2.99 o 
   0  16   8        8.26        3.70     32.46 o 
   1  16   8       47.90       39.96     40.89 o 
   2  16   8       76.59       81.90     39.04 o 
   3  16   8        9.36       11.69     27.87 o 
   4  16   8        1.58      -12.63     35.29 o 
  -4  17   8       23.50       46.23     82.99 o 
  -3  17   8       24.39       -2.64    203.18 o 
  -2  17   8        0.31       34.03     68.32 o 
  -1  17   8        6.49        5.35     26.93 o 
   0  17   8        1.98       27.52     44.82 o 
   1  17   8       53.94       58.86     54.23 o 
   2  17   8       11.58        1.25      7.87 o 
   3  17   8        0.02        5.00    114.61 o 
 -11   1   9       26.14        6.47     20.74 o 
 -10   1   9       38.42       42.66     65.67 o 
  -9   1   9       92.43       87.03     40.81 o 
  -8   1   9       26.51       26.43     32.20 o 
  -7   1   9      157.89      132.28     18.02 o 
  -6   1   9      129.00      110.25     17.13 o 
  -5   1   9      377.32      356.81      9.13 o 
  -4   1   9       11.37       -3.40      3.40 o 
  -3   1   9      128.57      117.92      7.56 o 
  -2   1   9       97.73       88.49      7.52 o 
  -1   1   9      569.51      588.89      7.89 o 
   0   1   9      105.05      111.26      6.32 o 
   1   1   9      161.65      141.26      8.75 o 
   2   1   9        2.31       -4.45      4.45 o 
   3   1   9      221.38      205.40      7.57 o 
   4   1   9      331.17      298.21      9.97 o 
   5   1   9      136.01      112.23     12.73 o 
   6   1   9       13.54        0.80      6.22 o 
   7   1   9       71.46       72.09     18.35 o 
   8   1   9        5.87       11.60     16.35 o 
   9   1   9        0.12       13.24     23.04 o 
 -11   2   9      104.81       98.53     43.70 o 
 -10   2   9       36.20       44.14     55.47 o 
  -9   2   9       32.76        6.48     18.03 o 
  -8   2   9       74.36       59.94     25.80 o 
  -7   2   9      599.08      601.37     21.95 o 
  -6   2   9      528.92      467.30     12.73 o 
  -5   2   9       38.00       38.78     11.78 o 
  -4   2   9      934.48      915.08     11.62 o 
  -3   2   9     1302.03     1339.84     12.40 o 
  -2   2   9     1155.95     1146.83     13.77 o 
  -1   2   9      461.41      459.77      9.93 o 
   0   2   9        3.11       -2.01      2.48 o 
   1   2   9     1247.81     1218.16     12.56 o 
   2   2   9     2942.00     2923.03     30.99 o 
   3   2   9       65.09       65.32      9.66 o 
   4   2   9       53.52       46.87      7.08 o 
   5   2   9      414.59      382.37     11.17 o 
   6   2   9      309.83      302.97     14.34 o 
   7   2   9      128.09      136.81     24.13 o 
   8   2   9        0.74        5.84      8.10 o 
   9   2   9       28.54       45.51     30.27 o 
 -11   3   9        1.71       -0.01     47.83 o 
 -10   3   9       75.33       76.71     49.46 o 
  -9   3   9      269.58      241.52     27.00 o 
  -8   3   9      132.73      118.12     19.84 o 
  -7   3   9       27.24       17.04     36.31 o 
  -6   3   9      177.97      147.31     15.01 o 
  -5   3   9     2001.32     2109.02     20.21 o 
  -4   3   9      683.63      643.78     14.40 o 
  -3   3   9      146.93      124.22     10.42 o 
  -2   3   9      775.53      778.94     10.97 o 
  -1   3   9     2508.63     2483.80     14.67 o 
   0   3   9     2445.26     2425.64     13.40 o 
   1   3   9      349.65      337.77      6.23 o 
   2   3   9      597.71      599.38      9.34 o 
   3   3   9      233.49      233.94      8.96 o 
   4   3   9     1227.34     1252.02     12.17 o 
   5   3   9      379.81      363.59     12.67 o 
   6   3   9       12.69        7.51      9.22 o 
   7   3   9      118.93      110.39     23.33 o 
   8   3   9      169.06      158.81     28.65 o 
   9   3   9       87.13      103.42     27.66 o 
  10   3   9       15.47       57.85    115.65 o 
 -11   4   9       74.14       63.72     50.13 o 
 -10   4   9       34.39       37.83     69.34 o 
  -9   4   9       18.79       28.15     29.76 o 
  -8   4   9      593.44      601.77     20.87 o 
  -7   4   9      623.95      598.00     14.39 o 
  -6   4   9      997.40     1020.44     16.05 o 
  -5   4   9      155.38      168.40     13.75 o 
  -4   4   9     2439.33     2507.13     25.57 o 
  -3   4   9     2370.80     2342.59     23.25 o 
  -2   4   9     2829.38     2824.01     22.20 o 
  -1   4   9      478.42      476.22      7.58 o 
   0   4   9     1130.84     1142.51      9.09 o 
   1   4   9     3655.66     3661.67     16.46 o 
   2   4   9     2444.60     2425.48     18.04 o 
   3   4   9      239.88      230.45      9.88 o 
   4   4   9       11.46        9.25      5.67 o 
   5   4   9      593.62      607.99     13.53 o 
   6   4   9      695.80      716.65     17.41 o 
   7   4   9      257.02      244.16     22.89 o 
   8   4   9       18.12       16.30     25.86 o 
   9   4   9       24.08       24.60     26.23 o 
  10   4   9       74.13      101.32     95.15 o 
 -11   5   9       29.27       49.03     75.50 o 
 -10   5   9      369.55      407.46     34.57 o 
  -9   5   9      474.69      470.59     26.49 o 
  -8   5   9      303.00      299.74     21.70 o 
  -7   5   9       17.46       -1.55     11.53 o 
  -6   5   9      881.81      871.99     14.25 o 
  -5   5   9     3744.12     3780.98     28.15 o 
  -4   5   9     3234.14     3265.09     28.19 o 
  -3   5   9       71.15       73.27     11.03 o 
  -2   5   9      461.68      444.27     12.45 o 
  -1   5   9     4020.74     4068.25     23.24 o 
   0   5   9     4676.13     4730.31     18.46 o 
   1   5   9     1931.03     1873.22     19.95 o 
   2   5   9      376.80      352.80      9.65 o 
   3   5   9     1351.58     1421.49     16.25 o 
   4   5   9     1486.06     1554.89     15.15 o 
   5   5   9     1128.77     1184.96     15.86 o 
   6   5   9       11.63       24.39     12.26 o 
   7   5   9      106.18       97.56     26.29 o 
   8   5   9      242.26      245.38     35.63 o 
   9   5   9       72.59       74.37     44.40 o 
  10   5   9       23.59       28.12    136.91 o 
 -11   6   9      195.39      199.39     89.14 o 
 -10   6   9       53.45       72.36     40.69 o 
  -9   6   9       22.23        8.11     22.09 o 
  -8   6   9      460.43      442.55     24.61 o 
  -7   6   9      976.14      958.99     18.43 o 
  -6   6   9      576.21      593.84     20.05 o 
  -5   6   9       16.17       -0.57      4.00 o 
  -4   6   9      802.38      761.60     16.66 o 
  -3   6   9     2699.40     2748.24     33.47 o 
  -2   6   9     3102.32     3075.90     40.55 o 
  -1   6   9      455.26      454.18     11.57 o 
   0   6   9       82.25      104.03      9.05 o 
   1   6   9     2939.50     3097.38     16.68 o 
   2   6   9     2070.65     2120.53     16.65 o 
   3   6   9      989.61     1016.90     12.81 o 
   4   6   9       17.69       13.87      5.61 o 
   5   6   9      498.54      541.75     14.52 o 
   6   6   9      929.55      956.52     17.72 o 
   7   6   9      265.06      297.72     30.84 o 
   8   6   9        0.59        3.20     20.19 o 
   9   6   9        6.24       12.62     46.99 o 
 -10   7   9      155.08      176.82     42.60 o 
  -9   7   9      273.68      258.96     34.60 o 
  -8   7   9      112.88      102.63     25.88 o 
  -7   7   9        0.22       -6.30     10.73 o 
  -6   7   9      452.63      458.62     20.00 o 
  -5   7   9     1626.87     1669.45     31.94 o 
  -4   7   9     1361.26     1370.55     24.62 o 
  -3   7   9       53.94       26.37     16.16 o 
  -2   7   9      165.29      168.00     10.79 o 
  -1   7   9     2219.87     2287.77     19.29 o 
   0   7   9     3181.82     3284.73     23.65 o 
   1   7   9      749.56      768.82     11.13 o 
   2   7   9      170.78      164.88     10.97 o 
   3   7   9     1458.64     1497.35     15.27 o 
   4   7   9     1057.18     1095.37     14.51 o 
   5   7   9      706.00      735.57     17.10 o 
   6   7   9        0.55       14.75     13.17 o 
   7   7   9      259.99      298.29     32.29 o 
   8   7   9      228.03      238.06     41.34 o 
   9   7   9       64.29       77.94     50.43 o 
 -10   8   9       65.46       76.60     68.15 o 
  -9   8   9       12.72       25.42     34.15 o 
  -8   8   9      226.10      205.52     27.44 o 
  -7   8   9      504.85      528.36     30.66 o 
  -6   8   9      810.15      810.27     21.04 o 
  -5   8   9      181.17      176.22     19.08 o 
  -4   8   9      458.66      439.80     20.22 o 
  -3   8   9     1444.23     1484.08     24.18 o 
  -2   8   9     1009.13     1006.73     14.18 o 
  -1   8   9      912.57      881.65     14.62 o 
   0   8   9       93.14       96.31     12.59 o 
   1   8   9     1504.86     1532.46     16.40 o 
   2   8   9      952.23      995.51     13.12 o 
   3   8   9      466.83      478.59     13.03 o 
   4   8   9       34.89       24.34     15.37 o 
   5   8   9      168.06      174.44     20.12 o 
   6   8   9      398.46      398.01     25.45 o 
   7   8   9       93.10      138.07     33.16 o 
   8   8   9        9.10       13.02     27.87 o 
   9   8   9        1.24       27.80     73.80 o 
 -10   9   9       70.06       84.05     85.10 o 
  -9   9   9      104.78      110.71     34.74 o 
  -8   9   9       64.44       45.74     32.43 o 
  -7   9   9        8.32       13.53     26.53 o 
  -6   9   9      111.47      113.24     24.17 o 
  -5   9   9      616.92      620.29     23.83 o 
  -4   9   9      762.20      782.62     20.11 o 
  -3   9   9      140.02      119.45     17.26 o 
  -2   9   9      106.54       98.88     18.58 o 
  -1   9   9      465.13      448.08     15.02 o 
   0   9   9     1502.35     1572.13     20.77 o 
   1   9   9      140.72      127.40     14.08 o 
   2   9   9        2.23        0.63      7.84 o 
   3   9   9       29.29       22.14     10.49 o 
   4   9   9      282.51      287.50     18.59 o 
   5   9   9      235.74      220.81     22.80 o 
   6   9   9       39.96       34.75     23.87 o 
   7   9   9        3.04       11.20     43.89 o 
   8   9   9       14.61       16.59     96.12 o 
  -9  10   9        5.67        6.84     28.55 o 
  -8  10   9        0.15       -2.60     17.84 o 
  -7  10   9       52.95       71.53     25.52 o 
  -6  10   9      107.69      118.91     30.40 o 
  -5  10   9        8.83       10.56     18.07 o 
  -4  10   9      164.74      140.60     21.98 o 
  -3  10   9      426.62      427.52     15.61 o 
  -2  10   9      137.53      137.05     17.06 o 
  -1  10   9      263.82      249.45     15.19 o 
   0  10   9       56.66       52.10     13.64 o 
   1  10   9      305.54      262.86     15.65 o 
   2  10   9      408.16      403.60     16.30 o 
   3  10   9       58.96       49.37     18.93 o 
   4  10   9        1.47       -0.43      2.30 o 
   5  10   9       12.66       -0.41      3.08 o 
   6  10   9      140.17      157.21     30.49 o 
   7  10   9       75.61       91.05     46.12 o 
   8  10   9        3.85       35.55     75.38 o 
  -9  11   9       10.69       17.08    236.45 o 
  -8  11   9        7.81       12.92     33.50 o 
  -7  11   9        7.55        5.56     39.77 o 
  -6  11   9        0.69        4.44     33.96 o 
  -5  11   9       10.12       17.02     25.41 o 
  -4  11   9        1.20       24.32     20.37 o 
  -3  11   9       63.96       47.42     19.43 o 
  -2  11   9        3.61        5.52     22.10 o 
  -1  11   9        3.09        5.75      8.85 o 
   0  11   9       37.10       35.70     18.33 o 
   1  11   9       29.08       15.46      7.26 o 
   2  11   9       33.70       25.67     26.51 o 
   3  11   9        0.00        1.55     24.92 o 
   4  11   9       14.83       22.52     24.73 o 
   5  11   9       24.01        4.49     20.03 o 
   6  11   9       11.99       35.37     31.22 o 
   7  11   9       13.46       11.53     19.34 o 
  -8  12   9        2.01        9.98     23.66 o 
  -7  12   9        0.12       -1.45     27.87 o 
  -6  12   9        6.97       -0.91      9.01 o 
  -5  12   9       30.61        2.84      5.51 o 
  -4  12   9       70.15       61.88     26.81 o 
  -3  12   9       54.99       47.25     26.08 o 
  -2  12   9       27.54       24.61     19.29 o 
  -1  12   9       61.18       36.69     20.65 o 
   0  12   9      218.81      176.53     18.25 o 
   1  12   9       41.64       31.69     20.73 o 
   2  12   9       18.19       19.02     15.29 o 
   3  12   9        2.91       -2.90     14.00 o 
   4  12   9       54.02       39.04     25.27 o 
   5  12   9       23.39        8.62     25.55 o 
   6  12   9        5.05       -4.93     32.13 o 
   7  12   9        6.23        4.91     37.28 o 
  -7  13   9        5.89       34.29     67.99 o 
  -6  13   9       35.77       63.35     43.49 o 
  -5  13   9       26.80       35.18     36.34 o 
  -4  13   9        9.01       14.05     34.60 o 
  -3  13   9        3.71       -8.11     37.20 o 
  -2  13   9       62.96       76.09     27.60 o 
  -1  13   9       85.50       77.22     22.67 o 
   0  13   9        2.41       -1.58     14.66 o 
   1  13   9        1.44        0.69      3.61 o 
   2  13   9       11.06        0.82      2.47 o 
   3  13   9       62.70       64.84     28.03 o 
   4  13   9       12.44        6.53     16.67 o 
   5  13   9        0.27      -18.21     28.17 o 
   6  13   9        1.62       -8.98     44.20 o 
  -6  14   9       32.35       16.08     45.74 o 
  -5  14   9        0.08       -0.39      2.76 o 
  -4  14   9       50.88       67.04     35.74 o 
  -3  14   9      197.57      183.30     49.49 o 
  -2  14   9       79.57      106.76     32.73 o 
  -1  14   9       29.41       27.48     27.92 o 
   0  14   9       22.56        5.75      8.94 o 
   1  14   9      140.27      133.21     27.46 o 
   2  14   9      190.44      185.80     27.51 o 
   3  14   9       16.07       24.90     28.07 o 
   4  14   9        3.80        5.76      9.01 o 
   5  14   9       67.15       75.61     41.15 o 
   6  14   9       38.51       16.11   1641.46 o 
  -5  15   9      161.12      158.69     48.33 o 
  -4  15   9       58.59       27.16     81.76 o 
  -3  15   9        0.58       12.65     34.32 o 
  -2  15   9      110.04      101.93     40.32 o 
  -1  15   9      274.31      285.03     37.96 o 
   0  15   9      243.65      228.16     43.91 o 
   1  15   9       17.11       34.37     54.58 o 
   2  15   9       17.23       14.50     23.74 o 
   3  15   9      138.09      136.82     31.88 o 
   4  15   9      200.27      199.94     38.17 o 
   5  15   9       32.00       -1.08     81.39 o 
  -4  16   9      102.69      115.99     90.86 o 
  -3  16   9      189.73      125.78     89.76 o 
  -2  16   9      145.88      147.57     44.82 o 
  -1  16   9       21.15       45.24     51.26 o 
   0  16   9       46.16       55.51     44.01 o 
   1  16   9      183.13      217.23     45.20 o 
   2  16   9      170.84      184.91     47.08 o 
   3  16   9       31.66       45.39     33.68 o 
   4  16   9        1.19       36.73     78.00 o 
 -10   0  10      232.21      226.93     63.78 o 
  -9   0  10      106.31      102.66     62.35 o 
  -8   0  10      135.10      114.67     33.35 o 
  -7   0  10     1591.14     1626.16     36.15 o 
  -6   0  10     3483.34     3546.27     46.03 o 
  -5   0  10      165.17      177.31     24.45 o 
  -4   0  10       22.19       49.16     19.92 o 
  -3   0  10     1428.75     1357.57     26.35 o 
  -2   0  10     4450.95     4317.81     34.64 o 
  -1   0  10     4315.77     4411.58     52.91 o 
   0   0  10      345.32      337.46     29.70 o 
   1   0  10      176.73      194.38     26.51 o 
   2   0  10      601.44      658.08     27.47 o 
   3   0  10     3409.91     3519.36    108.13 o 
   4   0  10      109.44      155.31     25.31 o 
   5   0  10       26.96       44.49     15.47 o 
   6   0  10      356.01      362.20     21.42 o 
   7   0  10      278.69      280.05     29.32 o 
   8   0  10       40.81       72.82     54.50 o 
   9   0  10        0.65       -0.09     25.04 o 
  10   0  10       37.80       35.40     58.66 o 
 -11   1  10        9.16       11.38     80.05 o 
 -10   1  10       95.44       77.02     45.84 o 
  -9   1  10      405.01      446.40     43.51 o 
  -8   1  10      634.23      672.88     29.71 o 
  -7   1  10      293.83      327.46     20.42 o 
  -6   1  10      267.42      272.35     17.07 o 
  -5   1  10     1611.87     1692.06     23.04 o 
  -4   1  10     2252.23     2305.36     42.59 o 
  -3   1  10     2341.07     2262.01     36.62 o 
  -2   1  10        4.18        3.17      4.64 o 
  -1   1  10     2336.94     2329.50     24.46 o 
   0   1  10     3744.55     3656.18     34.19 o 
   1   1  10     2646.53     2580.84     26.84 o 
   2   1  10      421.89      390.34     16.29 o 
   3   1  10      248.03      277.52     12.13 o 
   4   1  10     2427.16     2448.31     52.32 o 
   5   1  10      991.89     1040.13     15.69 o 
   6   1  10      199.41      178.96     16.84 o 
   7   1  10        3.21        8.90     20.24 o 
   8   1  10      152.56      144.18     28.83 o 
   9   1  10      174.01      183.23     33.13 o 
  10   1  10       39.28       31.73     89.31 o 
 -11   2  10       45.32       19.20   1367.90 o 
 -10   2  10       80.33       69.80     41.21 o 
  -9   2  10       13.89       24.03     79.25 o 
  -8   2  10       60.29       41.20     31.80 o 
  -7   2  10      587.70      641.85     23.34 o 
  -6   2  10     1078.21     1132.67     21.30 o 
  -5   2  10      132.28      115.35     17.50 o 
  -4   2  10       14.45       -0.67      9.18 o 
  -3   2  10     1846.09     1914.88     19.28 o 
  -2   2  10     3649.03     3704.05     20.95 o 
  -1   2  10     1368.92     1296.33     15.54 o 
   0   2  10       50.84       50.82      8.77 o 
   1   2  10     2599.47     2627.28     15.04 o 
   2   2  10     2237.89     2351.48     19.16 o 
   3   2  10     2269.11     2316.70     19.53 o 
   4   2  10      356.87      346.83     12.23 o 
   5   2  10      183.19      175.50     15.15 o 
   6   2  10      451.88      448.62     16.48 o 
   7   2  10      335.24      354.62     23.37 o 
   8   2  10      241.87      247.46     28.34 o 
   9   2  10       13.57       31.99     27.41 o 
  10   2  10       40.42       41.97    273.53 o 
 -11   3  10        9.10      -15.74     61.41 o 
 -10   3  10       17.61       -7.04     14.21 o 
  -9   3  10      170.26      148.50     28.46 o 
  -8   3  10      413.25      418.15     22.20 o 
  -7   3  10      200.75      193.94     25.23 o 
  -6   3  10       41.96        8.70     16.29 o 
  -5   3  10      890.75      861.30     13.38 o 
  -4   3  10     1644.63     1717.34     21.97 o 
  -3   3  10     1300.89     1267.06     16.43 o 
  -2   3  10      102.00      108.91      9.63 o 
  -1   3  10      659.42      653.45      8.69 o 
   0   3  10     2692.93     2677.19     14.57 o 
   1   3  10      493.24      494.21     10.70 o 
   2   3  10      405.22      370.54     13.14 o 
   3   3  10       36.94       46.72     10.14 o 
   4   3  10      455.07      469.77     11.28 o 
   5   3  10      249.96      255.24     14.02 o 
   6   3  10       76.08       76.50     19.88 o 
   7   3  10        6.42        0.08     23.29 o 
   8   3  10        7.11        6.62     16.18 o 
   9   3  10       88.16      108.76     31.78 o 
 -11   4  10       67.91       48.01     95.98 o 
 -10   4  10       76.42      100.08     38.02 o 
  -9   4  10       24.27       30.14     29.62 o 
  -8   4  10        1.27        4.39      9.50 o 
  -7   4  10      338.19      331.71     17.92 o 
  -6   4  10      324.21      316.84     20.91 o 
  -5   4  10      594.34      600.59     17.34 o 
  -4   4  10        2.68       11.72      9.19 o 
  -3   4  10       90.77       81.32     12.45 o 
  -2   4  10     1638.23     1637.16     26.80 o 
  -1   4  10      915.06      930.40     12.84 o 
   0   4  10      133.60      137.17      7.27 o 
   1   4  10       67.18       59.94      7.66 o 
   2   4  10      391.26      369.16      7.18 o 
   3   4  10      350.68      330.63     11.15 o 
   4   4  10       86.83       80.10     12.47 o 
   5   4  10       25.98       25.12     14.08 o 
   6   4  10       21.78       31.41     20.29 o 
   7   4  10       65.00       57.29     29.25 o 
   8   4  10       14.33        6.34     11.35 o 
   9   4  10        1.89       29.35     33.44 o 
 -11   5  10        1.17        5.62     58.12 o 
 -10   5  10        1.87       16.40     24.33 o 
  -9   5  10        3.24       13.86     23.68 o 
  -8   5  10       18.71       24.11     27.40 o 
  -7   5  10       38.13       42.58     20.67 o 
  -6   5  10      114.24      100.28     15.45 o 
  -5   5  10       20.71       18.39     14.23 o 
  -4   5  10       49.79       50.14     16.25 o 
  -3   5  10       30.44        6.35      7.34 o 
  -2   5  10        0.82       -3.64      4.35 o 
  -1   5  10      134.31      116.18      7.77 o 
   0   5  10       28.89       17.14      4.22 o 
   1   5  10       28.69       28.91      6.76 o 
   2   5  10      102.19       83.34      9.12 o 
   3   5  10       35.12        7.16      6.63 o 
   4   5  10       91.50       75.27     14.32 o 
   5   5  10      146.48      122.73     15.21 o 
   6   5  10       14.94        2.19      6.64 o 
   7   5  10        0.03       -9.79     13.77 o 
   8   5  10        6.59       13.36     23.31 o 
   9   5  10        9.30       -5.66     39.61 o 
 -10   6  10        4.11       20.29     34.52 o 
  -9   6  10        2.52       -4.54     21.06 o 
  -8   6  10        1.32       11.09     16.73 o 
  -7   6  10        0.09      -10.92     10.92 o 
  -6   6  10       26.43       23.04     18.46 o 
  -5   6  10       13.08        4.60     10.58 o 
  -4   6  10       19.08       -7.70      7.70 o 
  -3   6  10       42.25       45.05     20.36 o 
  -2   6  10       35.81       44.55     15.17 o 
  -1   6  10        0.10       -2.48      5.64 o 
   0   6  10        0.80       -2.84      6.66 o 
   1   6  10       96.07       80.40      8.92 o 
   2   6  10       44.39       35.76     10.67 o 
   3   6  10       29.28       23.58     16.14 o 
   4   6  10       40.42       28.01     15.26 o 
   5   6  10        4.16       -1.80      3.41 o 
   6   6  10        3.99        6.79     12.37 o 
   7   6  10        0.79        1.15     18.55 o 
   8   6  10       12.24       39.32     35.97 o 
   9   6  10        1.34        2.76     14.82 o 
 -10   7  10       13.55       10.57     70.08 o 
  -9   7  10       34.05       42.70     35.09 o 
  -8   7  10        1.86       -1.43      8.51 o 
  -7   7  10       28.58        3.79     18.39 o 
  -6   7  10      131.02      100.84     24.76 o 
  -5   7  10      184.69      142.69     19.65 o 
  -4   7  10        1.08       -0.10      4.83 o 
  -3   7  10       16.09       -0.77      4.89 o 
  -2   7  10      240.37      204.48     14.58 o 
  -1   7  10      107.68       89.67     11.67 o 
   0   7  10      304.90      303.47     11.61 o 
   1   7  10       27.29       33.15     11.64 o 
   2   7  10        0.27       -1.69      3.33 o 
   3   7  10      128.62      128.33     13.17 o 
   4   7  10      210.43      192.12     14.89 o 
   5   7  10       60.55       55.78     18.45 o 
   6   7  10       19.14       22.40     20.64 o 
   7   7  10       12.77       18.32     35.05 o 
   8   7  10       15.42       32.88     41.34 o 
   9   7  10        7.88       16.90    244.97 o 
 -10   8  10       43.49       25.34     99.53 o 
  -9   8  10        2.12       11.71     18.85 o 
  -8   8  10       63.44       52.49     29.63 o 
  -7   8  10      264.39      229.35     26.19 o 
  -6   8  10      180.71      159.50     23.95 o 
  -5   8  10      120.39      107.09     20.80 o 
  -4   8  10      103.87       74.65     20.36 o 
  -3   8  10      414.12      423.61     17.18 o 
  -2   8  10      665.96      621.48     17.09 o 
  -1   8  10      332.24      304.37     13.89 o 
   0   8  10        1.30        0.78      7.01 o 
   1   8  10      238.26      236.34     14.07 o 
   2   8  10      696.00      720.38     12.98 o 
   3   8  10      684.84      666.88     14.29 o 
   4   8  10       52.88       38.47     16.06 o 
   5   8  10       44.43       32.83     15.81 o 
   6   8  10      146.23      127.72     29.92 o 
   7   8  10      158.77      146.75     40.56 o 
   8   8  10        6.63        9.91     56.46 o 
  -9   9  10      134.46      130.44     47.89 o 
  -8   9  10      144.82      141.85     39.60 o 
  -7   9  10       25.31       23.12     30.90 o 
  -6   9  10      146.82      134.92     23.99 o 
  -5   9  10      464.92      408.02     22.32 o 
  -4   9  10      546.40      541.28     26.02 o 
  -3   9  10      340.38      306.36     19.40 o 
  -2   9  10        1.46        0.50      6.89 o 
  -1   9  10      371.21      389.52     15.50 o 
   0   9  10     1192.76     1231.73     17.46 o 
   1   9  10      204.50      196.45     17.82 o 
   2   9  10       29.00       14.15      8.27 o 
   3   9  10       71.53       70.98     16.91 o 
   4   9  10      276.75      310.32     21.04 o 
   5   9  10      222.21      213.68     22.10 o 
   6   9  10       10.20       23.58     28.31 o 
   7   9  10       36.68       51.31     44.80 o 
   8   9  10       16.45        2.39     10.93 o 
  -9  10  10        4.42        5.18     36.18 o 
  -8  10  10       24.08       10.27     37.70 o 
  -7  10  10      218.12      240.89     32.59 o 
  -6  10  10      469.48      471.17     27.53 o 
  -5  10  10      216.11      230.72     30.03 o 
  -4  10  10       23.50       26.44     34.08 o 
  -3  10  10      575.18      632.55     20.85 o 
  -2  10  10      987.75     1034.37     21.07 o 
  -1  10  10      548.59      583.98     23.58 o 
   0  10  10        2.27       16.93     15.49 o 
   1  10  10      317.45      325.06     18.58 o 
   2  10  10      587.39      621.49     19.58 o 
   3  10  10      307.75      328.27     19.18 o 
   4  10  10       44.11       42.37     25.15 o 
   5  10  10       57.37       56.26     26.35 o 
   6  10  10      100.54      127.20     37.65 o 
   7  10  10       52.76       46.43     45.65 o 
  -8  11  10      228.47      238.07     58.92 o 
  -7  11  10       70.87       61.60     36.86 o 
  -6  11  10       16.84        7.93     11.96 o 
  -5  11  10      366.52      367.86     30.21 o 
  -4  11  10      816.73      786.81     25.43 o 
  -3  11  10      450.84      463.75     24.65 o 
  -2  11  10       18.11       24.26     16.08 o 
  -1  11  10      834.48      870.30     23.61 o 
   0  11  10     1158.65     1221.82     20.26 o 
   1  11  10      505.91      493.90     21.74 o 
   2  11  10       86.88       77.76     21.45 o 
   3  11  10      105.47      118.48     22.72 o 
   4  11  10      468.58      456.37     28.58 o 
   5  11  10      279.66      287.97     32.38 o 
   6  11  10       92.48       99.07     33.14 o 
   7  11  10        0.04       15.67     38.13 o 
  -7  12  10      239.67      251.68     36.24 o 
  -6  12  10      342.74      333.22     40.60 o 
  -5  12  10       19.14       28.94     64.32 o 
  -4  12  10       18.02       20.81     26.09 o 
  -3  12  10      274.88      281.98     31.30 o 
  -2  12  10      756.58      733.25     24.48 o 
  -1  12  10      453.71      461.75     27.33 o 
   0  12  10        6.44        5.78     24.85 o 
   1  12  10      110.32      115.67     21.39 o 
   2  12  10      404.83      421.12     21.63 o 
   3  12  10      479.43      462.98     26.95 o 
   4  12  10       41.85       30.13     34.85 o 
   5  12  10       12.21        5.18     31.59 o 
   6  12  10      126.74      148.87     40.14 o 
  -6  13  10       22.29       48.13     49.32 o 
  -5  13  10      211.60      208.58     43.82 o 
  -4  13  10      319.37      333.72     32.45 o 
  -3  13  10      219.11      214.99     34.10 o 
  -2  13  10       11.45        2.87     22.63 o 
  -1  13  10      148.27      138.97     27.82 o 
   0  13  10      247.24      263.25     24.60 o 
   1  13  10      435.30      450.14     29.78 o 
   2  13  10       80.28       68.62     27.39 o 
   3  13  10       16.24       23.35     27.47 o 
   4  13  10      187.36      195.14     35.25 o 
   5  13  10      156.70      169.19     45.11 o 
   6  13  10       13.69       39.50     61.93 o 
  -5  14  10       81.46       44.57     57.34 o 
  -4  14  10        6.58       13.51     51.38 o 
  -3  14  10       53.77       65.57     53.45 o 
  -2  14  10      292.54      316.03     48.92 o 
  -1  14  10      299.54      311.07     38.11 o 
   0  14  10       28.60       37.74     41.81 o 
   1  14  10       31.82       55.52     32.69 o 
   2  14  10       89.72       95.24     36.42 o 
   3  14  10      210.91      223.38     31.92 o 
   4  14  10       85.55       92.78     41.32 o 
   5  14  10        3.64       -4.60     35.74 o 
  -4  15  10       53.56       32.82     70.03 o 
  -3  15  10       58.08       43.96     74.94 o 
  -2  15  10        6.33       15.02     64.21 o 
  -1  15  10       44.67       40.31     30.67 o 
   0  15  10       91.58       81.27     45.39 o 
   1  15  10       44.21      123.87     72.40 o 
   2  15  10       26.57       15.15     23.87 o 
   3  15  10        2.01       19.63     33.13 o 
   4  15  10       34.33       72.72     55.47 o 
   0  16  10        8.75        9.66     33.39 o 
   1  16  10        0.03      -10.18     27.77 o 
   2  16  10       21.50       38.11    102.35 o 
   3  16  10       19.23       38.64     83.71 o 
 -11   1  11       14.25       14.18     66.66 o 
 -10   1  11        0.38        0.34     13.37 o 
  -9   1  11       13.38       -8.49     34.59 o 
  -8   1  11       45.42       27.83     30.58 o 
  -7   1  11       65.96       54.52     24.73 o 
  -6   1  11       18.81       18.94     15.49 o 
  -5   1  11        0.16        1.95     16.53 o 
  -4   1  11       43.11       31.73     20.91 o 
  -3   1  11       18.38        0.71      7.51 o 
  -2   1  11        0.61        0.79      2.55 o 
  -1   1  11       66.38       66.46      8.19 o 
   0   1  11      149.86      150.62     10.42 o 
   1   1  11        6.07       12.48     12.98 o 
   2   1  11       75.65       61.77     14.24 o 
   3   1  11       26.43       21.23     10.54 o 
   4   1  11       81.93       81.98     18.52 o 
   5   1  11       57.60       44.75     19.37 o 
   6   1  11       15.93       12.62     17.88 o 
   7   1  11        2.68       -2.87     18.30 o 
   8   1  11       48.57       39.71     37.23 o 
   9   1  11        8.61        8.24     28.19 o 
 -11   2  11       25.18       16.93    208.52 o 
 -10   2  11       86.69       94.35     50.45 o 
  -9   2  11       70.73       53.80     37.72 o 
  -8   2  11        0.02       -1.18     10.58 o 
  -7   2  11      128.73      115.97     28.99 o 
  -6   2  11      483.89      506.74     23.04 o 
  -5   2  11      540.06      518.77     17.53 o 
  -4   2  11       62.58       53.26     19.45 o 
  -3   2  11      104.07       84.12     13.62 o 
  -2   2  11      991.41      993.45     13.84 o 
  -1   2  11      646.16      641.92     12.60 o 
   0   2  11      581.80      535.29      9.45 o 
   1   2  11       94.05       69.90     10.33 o 
   2   2  11      425.54      422.04     12.11 o 
   3   2  11      838.10      843.94     19.37 o 
   4   2  11      245.56      233.75     16.50 o 
   5   2  11       20.48       15.83     21.18 o 
   6   2  11       17.45       18.58     20.02 o 
   7   2  11      142.58      140.21     23.76 o 
   8   2  11       65.50       61.01     31.79 o 
   9   2  11        3.26       15.96     36.40 o 
 -10   3  11        2.23        0.32     25.19 o 
  -9   3  11      144.12      150.89     32.92 o 
  -8   3  11      300.94      267.50     28.19 o 
  -7   3  11      245.99      235.69     22.28 o 
  -6   3  11        8.93       -2.58      8.11 o 
  -5   3  11      163.58      136.30     18.55 o 
  -4   3  11     1899.26     1968.73     24.16 o 
  -3   3  11     1484.27     1460.32     16.69 o 
  -2   3  11      347.71      334.05     12.88 o 
  -1   3  11       81.91       80.45      8.51 o 
   0   3  11     1225.36     1206.35     14.17 o 
   1   3  11     1464.19     1453.22     15.83 o 
   2   3  11      604.72      575.22     10.91 o 
   3   3  11       15.56       25.25     10.46 o 
   4   3  11       60.01       61.43     16.35 o 
   5   3  11      451.03      438.62     19.60 o 
   6   3  11      181.83      178.41     23.66 o 
   7   3  11       33.22       39.95     32.24 o 
   8   3  11        1.17       24.55     24.49 o 
 -10   4  11      105.36       88.27     39.93 o 
  -9   4  11      143.46      157.47     32.46 o 
  -8   4  11        0.62        0.78      3.50 o 
  -7   4  11      281.84      265.56     21.08 o 
  -6   4  11      302.92      268.77     22.43 o 
  -5   4  11     1132.59     1181.09     22.01 o 
  -4   4  11      407.72      409.48     14.74 o 
  -3   4  11      519.59      541.61     13.77 o 
  -2   4  11     1370.58     1402.76     17.09 o 
  -1   4  11     1664.04     1714.29     17.18 o 
   0   4  11      433.03      423.21      8.97 o 
   1   4  11       66.04       68.09      8.78 o 
   2   4  11     1042.14     1086.99     24.08 o 
   3   4  11      878.45      927.65     12.76 o 
   4   4  11      259.82      265.94     15.73 o 
   5   4  11        2.12        4.22      6.73 o 
   6   4  11       52.45       52.59     26.65 o 
   7   4  11      145.46      147.41     27.93 o 
   8   4  11       96.41      111.33     33.26 o 
 -10   5  11        0.59      -19.85    185.94 o 
  -9   5  11      140.02      136.88     30.84 o 
  -8   5  11      563.82      578.78     25.18 o 
  -7   5  11      464.13      458.81     21.79 o 
  -6   5  11      163.42      162.40     18.56 o 
  -5   5  11      197.42      189.22     18.23 o 
  -4   5  11     1488.59     1525.43     24.48 o 
  -3   5  11     1910.66     1950.36     24.38 o 
  -2   5  11      452.77      452.08     14.26 o 
  -1   5  11      145.62      151.93     11.57 o 
   0   5  11      972.95     1040.38      9.86 o 
   1   5  11     2449.26     2565.34     21.42 o 
   2   5  11      984.16      988.30     12.97 o 
   3   5  11       11.88        8.24      4.58 o 
   4   5  11      355.40      355.09     15.62 o 
   5   5  11      438.33      452.47     17.20 o 
   6   5  11      332.29      356.18     23.53 o 
   7   5  11       46.95       55.41     27.77 o 
   8   5  11       40.62       44.00     43.66 o 
   9   5  11       71.09       61.82     76.53 o 
 -10   6  11      239.21      268.64     92.22 o 
  -9   6  11       97.55       84.84     45.27 o 
  -8   6  11        1.85        7.39     34.53 o 
  -7   6  11      348.82      340.53     26.49 o 
  -6   6  11     1057.33     1103.69     22.25 o 
  -5   6  11      698.03      715.89     21.51 o 
  -4   6  11       91.97       92.86     20.00 o 
  -3   6  11      314.17      278.06     17.01 o 
  -2   6  11     1860.60     1927.94     31.69 o 
  -1   6  11     1879.18     1981.44     23.39 o 
   0   6  11      452.56      429.32     10.71 o 
   1   6  11       56.34       59.06      9.69 o 
   2   6  11      957.89     1031.38     13.73 o 
   3   6  11     1031.80     1125.12     14.45 o 
   4   6  11      551.81      527.78     17.40 o 
   5   6  11       58.05       55.94     20.41 o 
   6   6  11       86.15       95.25     27.42 o 
   7   6  11      233.49      248.06     32.89 o 
   8   6  11      149.56      163.46     37.42 o 
   9   6  11        3.22        5.73    299.48 o 
  -9   7  11       88.75      116.78     40.61 o 
  -8   7  11      459.75      475.56     30.74 o 
  -7   7  11      133.56      125.16     29.98 o 
  -6   7  11       39.74       28.92     38.86 o 
  -5   7  11      186.68      151.18     23.39 o 
  -4   7  11     1185.67     1233.99     22.57 o 
  -3   7  11     1338.96     1388.32     19.67 o 
  -2   7  11      224.15      206.00     18.63 o 
  -1   7  11       46.25       43.09     15.00 o 
   0   7  11      387.92      419.80     13.31 o 
   1   7  11     1787.62     1862.05     15.08 o 
   2   7  11      795.63      827.69     13.79 o 
   3   7  11       20.48       18.53     13.28 o 
   4   7  11      269.60      252.15     16.96 o 
   5   7  11      360.73      378.75     20.97 o 
   6   7  11      293.70      302.50     31.45 o 
   7   7  11       53.07       56.56     37.43 o 
   8   7  11       32.89       49.65     42.71 o 
  -9   8  11      147.47      148.36     58.48 o 
  -8   8  11        6.73       28.01     34.16 o 
  -7   8  11      103.33      104.46     28.96 o 
  -6   8  11      337.85      331.84     26.58 o 
  -5   8  11      782.01      775.34     24.10 o 
  -4   8  11      264.09      253.65     21.95 o 
  -3   8  11       58.56       58.25     16.70 o 
  -2   8  11      546.90      555.52     18.03 o 
  -1   8  11      816.22      846.46     19.10 o 
   0   8  11      692.03      677.00     14.30 o 
   1   8  11        6.67       10.04      6.44 o 
   2   8  11      449.03      431.90     14.54 o 
   3   8  11      407.51      411.73     16.10 o 
   4   8  11      224.10      234.46     19.79 o 
   5   8  11       65.29       59.67     25.17 o 
   6   8  11       17.68       22.84     32.05 o 
   7   8  11       83.86      108.12     37.48 o 
   8   8  11       44.10       15.90     75.31 o 
  -9   9  11       56.60       97.24     79.09 o 
  -8   9  11       80.20       87.17     43.78 o 
  -7   9  11       84.85       85.72     36.43 o 
  -6   9  11       54.66       53.61     26.83 o 
  -5   9  11        4.44        0.49      5.43 o 
  -4   9  11      334.12      329.12     24.18 o 
  -3   9  11      574.24      562.23     19.93 o 
  -2   9  11      125.28      109.17     20.23 o 
  -1   9  11       18.50        5.94     11.18 o 
   0   9  11      152.82      161.58     21.58 o 
   1   9  11      549.10      578.94     19.25 o 
   2   9  11      119.72      121.64     18.55 o 
   3   9  11        0.23       -3.64     11.27 o 
   4   9  11        7.71        7.55     14.01 o 
   5   9  11       91.02      104.37     26.75 o 
   6   9  11       52.72       54.99     40.33 o 
   7   9  11       15.63       20.24     24.99 o 
  -8  10  11        0.82       -0.97     31.47 o 
  -7  10  11        0.04       -1.76     17.25 o 
  -6  10  11       18.53       27.77     23.69 o 
  -5  10  11      111.82      100.79     27.40 o 
  -4  10  11       53.07       58.10     25.63 o 
  -3  10  11        5.64        6.79     17.57 o 
  -2  10  11      154.09      145.69     21.89 o 
  -1  10  11      107.59      104.04     23.43 o 
   0  10  11      227.35      215.83     22.93 o 
   1  10  11        2.25       -9.93     12.50 o 
   2  10  11       49.19       47.46     23.63 o 
   3  10  11      153.50      137.00     22.37 o 
   4  10  11       37.62       32.14     23.40 o 
   5  10  11       14.86       -2.31     14.53 o 
   6  10  11        2.82        8.95     37.86 o 
   7  10  11       44.63       35.84     52.82 o 
  -7  11  11       34.08       47.42     39.78 o 
  -6  11  11        3.06        0.42     20.80 o 
  -5  11  11        0.32        4.22     23.02 o 
  -4  11  11       16.36       21.63     31.53 o 
  -3  11  11       14.03       30.93     23.17 o 
  -2  11  11       32.55       34.44     30.51 o 
  -1  11  11       57.56       70.86     22.26 o 
   0  11  11        3.04        1.00     12.51 o 
   1  11  11        6.85        1.76     10.70 o 
   2  11  11       81.88       66.14     24.81 o 
   3  11  11       18.93        3.01     10.41 o 
   4  11  11        6.54       -2.98     13.18 o 
   5  11  11        0.01       -2.90     33.70 o 
   6  11  11       37.05       69.16     54.59 o 
  -7  12  11        5.11       21.33     92.15 o 
  -6  12  11        1.18       26.08     27.85 o 
  -5  12  11        0.89       -6.65     27.68 o 
  -4  12  11       36.15       47.06     45.37 o 
  -3  12  11       17.39        2.80     22.73 o 
  -2  12  11       41.35       48.65     26.58 o 
  -1  12  11       40.52       53.50     26.18 o 
   0  12  11       25.84       21.69     22.70 o 
   1  12  11       73.71       67.18     34.28 o 
   2  12  11       40.42       54.39     36.16 o 
   3  12  11        9.10       19.00     32.72 o 
   4  12  11        0.16        2.83     35.79 o 
   5  12  11       17.47        2.54      8.90 o 
   6  12  11        6.40        3.45     27.22 o 
  -6  13  11        2.91       18.35     52.15 o 
  -5  13  11       52.46       30.17     46.08 o 
  -4  13  11       58.14       52.01     36.38 o 
  -3  13  11       34.06       22.57     46.16 o 
  -2  13  11       15.96        8.16     34.21 o 
  -1  13  11      114.78      110.70     31.37 o 
   0  13  11       39.64       29.07     27.82 o 
   1  13  11       20.45       25.18     41.87 o 
   2  13  11       17.30        4.29     38.05 o 
   3  13  11        3.47       -9.79     25.00 o 
   4  13  11       23.70        4.38     16.02 o 
   5  13  11       18.35       -0.15     39.41 o 
  -4  14  11        1.43      -10.13     34.11 o 
  -3  14  11        3.95       -2.01     34.89 o 
  -2  14  11      148.95      167.49     47.08 o 
  -1  14  11       50.54       84.83     45.28 o 
   0  14  11       22.77       32.29     43.16 o 
   1  14  11        0.68       -1.25      6.04 o 
   2  14  11       57.03       38.79     48.83 o 
   3  14  11       69.83       67.05     58.06 o 
   4  14  11       29.96       46.52     83.06 o 
  -1  15  11       29.62       46.42     55.05 o 
   0  15  11      123.24      130.53     54.53 o 
   1  15  11       99.73      135.26    106.59 o 
   2  15  11       24.14        2.98     36.21 o 
   3  15  11        2.59       35.44     53.54 o 
  -9   0  12      239.59      214.90     76.47 o 
  -8   0  12      237.32      257.34     42.83 o 
  -7   0  12       89.90       62.55     41.62 o 
  -6   0  12     1301.59     1427.74     35.38 o 
  -5   0  12     2409.08     2531.88     41.99 o 
  -4   0  12      635.61      677.46     25.13 o 
  -3   0  12        5.09        0.54     16.93 o 
  -2   0  12      230.30      234.42     19.49 o 
  -1   0  12     2633.86     2659.19     35.52 o 
   0   0  12     2247.09     2305.06     22.94 o 
   1   0  12      285.95      261.16     19.00 o 
   2   0  12       24.85       37.07     19.84 o 
   3   0  12      542.21      570.13     24.67 o 
   4   0  12      890.86      958.93     62.28 o 
   5   0  12      278.11      319.07     36.66 o 
   6   0  12        0.06       10.28     22.80 o 
   7   0  12      147.42      152.16     47.42 o 
   8   0  12      131.35      143.43     58.58 o 
  -9   1  12       39.90       21.38     45.40 o 
  -8   1  12      255.86      225.81     34.37 o 
  -7   1  12      551.10      593.97     23.49 o 
  -6   1  12      523.90      510.19     22.30 o 
  -5   1  12        1.97       10.27     13.72 o 
  -4   1  12      597.09      611.23     17.53 o 
  -3   1  12     1717.50     1788.26     23.50 o 
  -2   1  12     1312.78     1324.22     16.51 o 
  -1   1  12      209.68      190.27     11.49 o 
   0   1  12      399.68      413.92     11.68 o 
   1   1  12     1148.70     1193.35     17.60 o 
   2   1  12     1350.49     1343.44     31.48 o 
   3   1  12      500.85      481.81     17.69 o 
   4   1  12       15.20       34.12     23.86 o 
   5   1  12      304.04      316.11     20.33 o 
   6   1  12      454.50      478.28     26.35 o 
   7   1  12       83.27       71.49     30.63 o 
   8   1  12        5.28        6.30     10.23 o 
   9   1  12       16.89       62.01     95.99 o 
 -10   2  12       67.79       80.65     94.20 o 
  -9   2  12      155.87      147.79     35.56 o 
  -8   2  12       78.80       76.05     34.65 o 
  -7   2  12        2.91        9.09     19.67 o 
  -6   2  12      215.64      206.34     21.09 o 
  -5   2  12      717.49      744.25     20.02 o 
  -4   2  12      502.42      493.33     17.64 o 
  -3   2  12       13.60       10.56     11.79 o 
  -2   2  12      447.58      441.59     12.04 o 
  -1   2  12     1455.61     1443.53     17.44 o 
   0   2  12     1300.96     1281.23     17.97 o 
   1   2  12       61.28       62.77     11.92 o 
   2   2  12      311.97      287.42     16.53 o 
   3   2  12      558.08      581.82     20.27 o 
   4   2  12      534.90      531.53     18.41 o 
   5   2  12      252.83      272.27     20.04 o 
   6   2  12        3.62        4.71     13.22 o 
   7   2  12       50.85       46.42     33.19 o 
   8   2  12       43.64       45.89     34.34 o 
   9   2  12       60.41       62.22     97.69 o 
 -10   3  12        0.15      -19.45     91.82 o 
  -9   3  12        6.51        7.46     30.34 o 
  -8   3  12      158.04      143.19     30.46 o 
  -7   3  12      448.19      451.92     26.27 o 
  -6   3  12      218.13      205.28     24.26 o 
  -5   3  12        1.95       -2.78      6.52 o 
  -4   3  12      462.45      457.55     16.53 o 
  -3   3  12      989.48     1015.59     15.73 o 
  -2   3  12      848.95      838.68     15.17 o 
  -1   3  12      343.43      313.09     12.86 o 
   0   3  12      236.84      221.85     11.51 o 
   1   3  12     1085.92     1047.41     12.37 o 
   2   3  12      268.05      279.00     14.51 o 
   3   3  12      122.63      118.27     14.56 o 
   4   3  12        0.53       -1.01     16.86 o 
   5   3  12      113.92      115.19     21.33 o 
   6   3  12      109.40      101.97     28.67 o 
   7   3  12       36.89       48.29     33.68 o 
   8   3  12        5.17        3.17     31.04 o 
 -10   4  12       41.68       66.15     68.05 o 
  -9   4  12       72.22       69.75     37.59 o 
  -8   4  12        9.63       25.07     19.64 o 
  -7   4  12       10.29       18.10     21.46 o 
  -6   4  12      148.05      107.70     23.61 o 
  -5   4  12      288.16      281.00     22.59 o 
  -4   4  12      446.86      442.47     18.15 o 
  -3   4  12      120.49      110.07     15.71 o 
  -2   4  12       62.57       64.95     15.02 o 
  -1   4  12      304.40      292.48     13.85 o 
   0   4  12      500.97      470.16     13.50 o 
   1   4  12      117.23      114.60     12.03 o 
   2   4  12       75.59       52.31     14.43 o 
   3   4  12      123.14      105.73     16.16 o 
   4   4  12      195.59      184.55     19.22 o 
   5   4  12       44.59       44.42     20.47 o 
   6   4  12        2.88       -1.96      9.33 o 
   7   4  12       12.39       17.44     23.30 o 
   8   4  12       20.25       53.81     44.33 o 
  -9   5  12        0.12        7.76     56.58 o 
  -8   5  12        0.04       10.30     16.89 o 
  -7   5  12       37.93       14.53     18.43 o 
  -6   5  12       44.70       58.40     27.65 o 
  -5   5  12       65.16       64.28     23.42 o 
  -4   5  12        3.95        3.95     14.94 o 
  -3   5  12       10.93        3.10     10.92 o 
  -2   5  12       59.10       51.03     14.54 o 
  -1   5  12        0.36       -0.08     10.30 o 
   0   5  12       10.97        6.18      9.48 o 
   1   5  12       25.48       28.27     12.83 o 
   2   5  12       51.18       46.39     15.65 o 
   3   5  12       51.75       39.71     15.22 o 
   4   5  12       14.12       16.36     22.61 o 
   5   5  12       21.65        2.83      6.14 o 
   6   5  12       22.55       24.88     31.65 o 
   7   5  12       15.64        9.69     59.96 o 
   8   5  12        0.17       24.48     41.59 o 
  -9   6  12        0.01       -2.04     31.30 o 
  -8   6  12        5.78       -6.10     25.05 o 
  -7   6  12        2.07       -3.14      7.33 o 
  -6   6  12        0.40       -0.02      8.33 o 
  -5   6  12        9.88       -3.13      9.39 o 
  -4   6  12        2.93       -3.67     17.41 o 
  -3   6  12        1.75       -3.72      3.94 o 
  -2   6  12        4.37        1.84     10.53 o 
  -1   6  12       26.45       18.19     27.70 o 
   0   6  12        0.75       -5.38      7.50 o 
   1   6  12        1.37       -4.02      8.71 o 
   2   6  12       27.51       24.51     14.57 o 
   3   6  12        8.31       10.94     13.81 o 
   4   6  12       19.69        8.72     14.19 o 
   5   6  12        2.35        0.93     15.91 o 
   6   6  12        3.84        2.24     12.15 o 
   7   6  12        3.12       17.87     41.61 o 
   8   6  12        0.02        2.77     32.40 o 
  -9   7  12       15.59       21.41     82.61 o 
  -8   7  12       25.80       44.17     44.26 o 
  -7   7  12       37.35       28.20     25.39 o 
  -6   7  12        6.65        2.71     24.03 o 
  -5   7  12      108.00       90.45     25.95 o 
  -4   7  12      156.70      139.16     22.53 o 
  -3   7  12       39.03       35.68     17.10 o 
  -2   7  12       13.76        2.31      4.17 o 
  -1   7  12       44.63       29.81     26.69 o 
   0   7  12      146.36      146.75     17.08 o 
   1   7  12      194.92      201.04     18.34 o 
   2   7  12       84.55       86.16     15.45 o 
   3   7  12        5.55        6.46      9.39 o 
   4   7  12       20.69       14.53     17.65 o 
   5   7  12       28.27       25.02     21.22 o 
   6   7  12       45.94       48.38     41.28 o 
   7   7  12        9.45       23.44    108.06 o 
  -8   8  12        7.75        9.42     15.23 o 
  -7   8  12        9.95       12.54     21.96 o 
  -6   8  12      152.02      137.64     31.35 o 
  -5   8  12      156.12      165.95     26.14 o 
  -4   8  12      183.52      162.83     25.55 o 
  -3   8  12       24.09        0.47      6.42 o 
  -2   8  12      185.12      163.68     21.96 o 
  -1   8  12      164.04      167.43     20.42 o 
   0   8  12      325.90      305.55     19.01 o 
   1   8  12       16.40        3.97      9.59 o 
   2   8  12        1.78        2.51      4.81 o 
   3   8  12      270.81      251.66     17.78 o 
   4   8  12      184.96      170.16     24.72 o 
   5   8  12       40.75       21.46     30.06 o 
   6   8  12        0.07      -13.46     40.38 o 
   7   8  12       53.67       51.30     49.93 o 
  -8   9  12       94.37       71.76     88.05 o 
  -7   9  12      175.71      180.02     33.34 o 
  -6   9  12       78.99       65.83     30.39 o 
  -5   9  12        4.51        3.54      7.00 o 
  -4   9  12      206.25      195.12     26.80 o 
  -3   9  12      391.91      382.46     20.19 o 
  -2   9  12      183.95      160.83     21.08 o 
  -1   9  12       62.82       38.11     23.16 o 
   0   9  12       69.94       86.63     19.67 o 
   1   9  12      373.06      394.13     24.97 o 
   2   9  12      116.92      105.91     29.80 o 
   3   9  12        5.97       19.19     18.23 o 
   4   9  12       12.42        7.20     17.29 o 
   5   9  12       73.61       60.30     28.17 o 
   6   9  12      102.35       86.25     42.33 o 
   7   9  12        4.41       -4.85     76.54 o 
  -7  10  12        3.71        2.00     31.37 o 
  -6  10  12      177.27      160.00     34.06 o 
  -5  10  12      356.16      372.82     31.24 o 
  -4  10  12      236.26      261.45     28.76 o 
  -3  10  12        1.49        7.60      6.21 o 
  -2  10  12      320.28      318.90     21.38 o 
  -1  10  12      439.51      479.20     21.86 o 
   0  10  12      599.08      593.34     26.88 o 
   1  10  12       17.23       38.89     27.98 o 
   2  10  12      112.70      119.71     28.35 o 
   3  10  12      222.56      226.58     27.11 o 
   4  10  12      171.29      171.07     30.52 o 
   5  10  12       46.79       55.30     38.07 o 
   6  10  12        1.37      -15.37    133.33 o 
  -7  11  12      156.92      182.71     86.47 o 
  -6  11  12      125.70      112.79     38.83 o 
  -5  11  12        0.35        5.32     16.86 o 
  -4  11  12      197.46      213.87     30.68 o 
  -3  11  12      658.42      659.30     25.75 o 
  -2  11  12      330.56      344.02     25.61 o 
  -1  11  12       75.38       78.18     24.91 o 
   0  11  12      203.24      220.02     28.87 o 
   1  11  12      611.31      627.85     27.35 o 
   2  11  12      401.80      401.80     30.40 o 
   3  11  12      138.54      126.40     32.39 o 
   4  11  12        4.38        5.44     22.14 o 
   5  11  12       76.52       82.75     42.11 o 
   6  11  12      111.91      120.08     64.40 o 
  -7  12  12        0.28      -21.07    119.37 o 
  -6  12  12      130.30      129.39     53.25 o 
  -5  12  12      289.45      282.45     39.87 o 
  -4  12  12       86.12       74.92     34.41 o 
  -3  12  12        7.50       19.75     29.18 o 
  -2  12  12       63.78       76.55     31.90 o 
  -1  12  12      333.15      331.65     31.49 o 
   0  12  12      266.20      266.30     31.44 o 
   1  12  12       20.46       30.31     25.45 o 
   2  12  12       16.68       30.30     26.45 o 
   3  12  12       96.26      105.33     40.84 o 
   4  12  12      136.43      156.98     54.58 o 
   5  12  12       34.09       52.87    112.23 o 
  -5  13  12        0.03       43.56     94.48 o 
  -4  13  12       52.46       43.61     36.77 o 
  -3  13  12      169.33      165.96     36.73 o 
  -2  13  12      167.56      176.88     39.23 o 
  -1  13  12       34.47       50.01     40.46 o 
   0  13  12        1.92        9.36     19.01 o 
   1  13  12       88.36       88.63     39.49 o 
   2  13  12      145.41      147.28     40.21 o 
   3  13  12       50.01       62.34     49.58 o 
   4  13  12        0.01        2.25      6.48 o 
  -2  14  12       14.29       29.00     35.55 o 
  -1  14  12      160.41      181.95     48.16 o 
   0  14  12      204.90      216.38     47.26 o 
   1  14  12       67.42       56.53     41.82 o 
   2  14  12        4.42        0.48      5.44 o 
   3  14  12       30.09       58.91     95.20 o 
  -9   1  13       10.47       31.67     46.36 o 
  -8   1  13        0.25      -16.37     42.48 o 
  -7   1  13       33.15       32.29     33.41 o 
  -6   1  13      125.88      109.71     23.97 o 
  -5   1  13       22.77       10.63     14.75 o 
  -4   1  13        2.54      -15.64     17.15 o 
  -3   1  13        0.31        1.10      7.50 o 
  -2   1  13        2.67       -1.58      6.58 o 
  -1   1  13        0.17       11.24     18.04 o 
   0   1  13        0.12        1.69     10.08 o 
   1   1  13        3.92        6.38      6.24 o 
   2   1  13        0.31        0.81      3.52 o 
   3   1  13       19.74       13.02     25.52 o 
   4   1  13        2.82        6.64     11.55 o 
   5   1  13       15.91        3.71      6.64 o 
   6   1  13        0.41        2.05      3.65 o 
   7   1  13        5.53        3.00     10.33 o 
   8   1  13        2.68       16.62     41.04 o 
  -9   2  13       87.30       96.67     40.33 o 
  -8   2  13       74.93       86.24     36.97 o 
  -7   2  13        1.26        4.36     12.57 o 
  -6   2  13       69.28       42.69     24.70 o 
  -5   2  13      328.44      329.76     23.01 o 
  -4   2  13      200.34      186.17     20.68 o 
  -3   2  13      159.97      142.43     17.05 o 
  -2   2  13        0.11       10.80     10.97 o 
  -1   2  13      430.71      387.52     14.71 o 
   0   2  13      203.91      193.85     14.26 o 
   1   2  13      294.58      257.13     15.27 o 
   2   2  13       58.71       35.37     18.05 o 
   3   2  13       33.64       35.81     19.76 o 
   4   2  13      193.38      193.62     24.69 o 
   5   2  13      160.89      164.55     27.52 o 
   6   2  13       14.84       29.68     29.98 o 
   7   2  13        0.19        9.21     28.91 o 
   8   2  13       29.05       37.84     67.14 o 
  -9   3  13        0.01        4.83     24.28 o 
  -8   3  13      111.70      114.43     29.89 o 
  -7   3  13      195.15      223.32     27.71 o 
  -6   3  13      270.97      257.29     27.37 o 
  -5   3  13       24.25        2.79      7.81 o 
  -4   3  13      214.47      195.71     18.69 o 
  -3   3  13      646.06      637.59     17.47 o 
  -2   3  13     1251.15     1266.63     18.39 o 
  -1   3  13      221.63      220.36     14.01 o 
   0   3  13        0.91        0.14      5.36 o 
   1   3  13      511.67      492.65     23.26 o 
   2   3  13      823.40      806.43     20.74 o 
   3   3  13      166.15      140.78     22.21 o 
   4   3  13       45.68       37.95     26.08 o 
   5   3  13       68.62       71.09     23.71 o 
   6   3  13      111.29      115.57     32.61 o 
   7   3  13       83.57       87.33     29.89 o 
   8   3  13       24.91       61.90     67.03 o 
  -9   4  13      101.59       67.39     81.14 o 
  -8   4  13      217.25      221.80     31.24 o 
  -7   4  13       24.92       30.53     24.63 o 
  -6   4  13       18.70       14.43     27.45 o 
  -5   4  13      224.49      231.17     25.30 o 
  -4   4  13      725.61      744.46     22.04 o 
  -3   4  13      399.21      361.34     16.64 o 
  -2   4  13       21.98       47.29     13.00 o 
  -1   4  13      528.20      578.04     17.48 o 
   0   4  13      787.12      821.63     19.07 o 
   1   4  13      438.34      464.90     23.52 o 
   2   4  13        4.22       17.19      9.74 o 
   3   4  13      122.41      123.71     19.94 o 
   4   4  13      289.19      316.72     22.40 o 
   5   4  13      141.54      158.69     24.94 o 
   6   4  13        1.64        0.77      5.78 o 
   7   4  13        1.48       -5.31     14.67 o 
  -8   5  13       55.81       55.55     33.15 o 
  -7   5  13      398.59      374.97     31.02 o 
  -6   5  13      470.30      483.42     26.07 o 
  -5   5  13      254.87      244.19     24.14 o 
  -4   5  13       13.89       11.69     15.08 o 
  -3   5  13      346.04      347.39     21.16 o 
  -2   5  13     1213.46     1270.74     16.82 o 
  -1   5  13      536.61      529.22     19.54 o 
   0   5  13        0.08       11.61     12.43 o 
   1   5  13      183.12      226.67     20.92 o 
   2   5  13      711.98      719.84     16.67 o 
   3   5  13      370.22      358.16     20.31 o 
   4   5  13       53.24       66.48     21.20 o 
   5   5  13       45.97       61.77     26.38 o 
   6   5  13       83.21       86.14     37.24 o 
   7   5  13       80.61       99.92     55.40 o 
  -8   6  13      145.18      142.49     35.29 o 
  -7   6  13       20.74       28.60     27.06 o 
  -6   6  13      142.77      146.46     28.28 o 
  -5   6  13     1001.52     1019.07     26.09 o 
  -4   6  13      671.68      735.48     27.37 o 
  -3   6  13      200.03      184.35     20.39 o 
  -2   6  13       10.85        4.25      4.34 o 
  -1   6  13      773.30      764.31     19.10 o 
   0   6  13      798.33      829.38     25.22 o 
   1   6  13      511.70      532.90     20.70 o 
   2   6  13       54.79       47.46     23.79 o 
   3   6  13      130.54      143.41     20.17 o 
   4   6  13      380.31      403.91     22.49 o 
   5   6  13      259.73      253.16     28.33 o 
   6   6  13       44.58       33.34     37.79 o 
   7   6  13        3.01       17.24     48.26 o 
  -8   7  13       29.59       47.75     36.89 o 
  -7   7  13      324.40      339.93     35.32 o 
  -6   7  13      158.78      162.15     30.30 o 
  -5   7  13       80.16       64.76     25.25 o 
  -4   7  13       18.30       22.51     38.88 o 
  -3   7  13      553.60      569.93     21.66 o 
  -2   7  13      640.22      665.98     23.14 o 
  -1   7  13      336.43      314.61     22.01 o 
   0   7  13        0.16        4.64     19.84 o 
   1   7  13       88.64       97.62     24.50 o 
   2   7  13      467.21      453.54     22.24 o 
   3   7  13      467.85      457.97     23.55 o 
   4   7  13       59.70       57.68     23.00 o 
   5   7  13       26.81       37.57     26.65 o 
   6   7  13      116.97      148.37     46.11 o 
   7   7  13       98.79      120.51     57.42 o 
  -8   8  13      170.29      223.36     82.42 o 
  -7   8  13       39.08       61.45     35.23 o 
  -6   8  13       16.30        4.22     10.87 o 
  -5   8  13      108.28      120.97     30.37 o 
  -4   8  13      454.39      434.06     29.27 o 
  -3   8  13      162.91      151.61     22.68 o 
  -2   8  13        1.90       -1.85     25.08 o 
  -1   8  13      146.44      142.38     25.13 o 
   0   8  13      444.18      477.66     25.65 o 
   1   8  13      326.96      305.57     26.19 o 
   2   8  13       24.50       26.80     23.36 o 
   3   8  13       60.92       73.90     34.50 o 
   4   8  13      117.45      132.22     27.48 o 
   5   8  13      102.92      114.98     34.71 o 
   6   8  13       31.11       46.96     50.66 o 
  -7   9  13       59.86       70.11     43.95 o 
  -6   9  13      136.68      138.04     32.85 o 
  -5   9  13      111.19       92.02     30.53 o 
  -4   9  13        6.17        5.62     13.78 o 
  -3   9  13      174.14      161.39     24.45 o 
  -2   9  13      286.45      283.80     25.97 o 
  -1   9  13      192.69      173.36     22.89 o 
   0   9  13        9.67       -0.98     10.67 o 
   1   9  13       45.93       45.32     24.51 o 
   2   9  13      166.28      175.69     29.87 o 
   3   9  13       85.20       99.46     35.94 o 
   4   9  13        3.47       17.62     29.62 o 
   5   9  13        0.06       -0.87     16.96 o 
   6   9  13       18.25        2.06     15.33 o 
  -6  10  13        0.00        1.21      5.55 o 
  -5  10  13        2.06        9.11     13.83 o 
  -4  10  13      110.58       87.82     29.22 o 
  -3  10  13      115.05       99.70     26.57 o 
  -2  10  13       12.11       38.15     28.82 o 
  -1  10  13       11.33       -1.06     11.39 o 
   0  10  13       75.33       80.10     29.44 o 
   1  10  13       77.32       90.37     28.80 o 
   2  10  13       54.41       46.93     33.33 o 
   3  10  13        1.16        6.90     15.74 o 
   4  10  13       23.94       26.51     42.85 o 
   5  10  13       14.01       10.07   1443.86 o 
  -7  11  13        1.72       18.91    112.48 o 
  -6  11  13       16.04       48.02     46.62 o 
  -5  11  13        2.15        0.36      7.46 o 
  -4  11  13        0.31       17.33     19.73 o 
  -3  11  13        3.85        2.98     14.96 o 
  -2  11  13        2.10        8.63     21.71 o 
  -1  11  13       14.05       10.88     21.35 o 
   0  11  13       20.16       33.60     43.86 o 
   1  11  13        0.04       -1.43      8.80 o 
   2  11  13        3.04       -0.66     25.78 o 
   3  11  13       31.74       41.06     40.75 o 
   4  11  13        4.37       -2.15     42.38 o 
  -5  12  13        6.60        0.81    141.44 o 
  -4  12  13        0.88       -0.04      6.14 o 
  -3  12  13        7.34       16.71     32.96 o 
  -2  12  13        0.11       -4.80     24.88 o 
  -1  12  13       32.13       23.96     30.54 o 
   0  12  13       24.40       19.12     30.87 o 
   1  12  13        0.91       12.06     35.42 o 
   2  12  13       29.22       32.88     41.28 o 
   3  12  13        6.24        7.34     29.40 o 
   4  12  13        4.84        3.16     55.74 o 
  -4  13  13       53.53       53.05     61.43 o 
  -3  13  13       42.95       43.03     65.64 o 
  -2  13  13       32.65       35.69     78.37 o 
  -1  13  13        6.50       -7.40     24.71 o 
   0  13  13       70.82       59.14     42.77 o 
   1  13  13       46.95       45.03     40.77 o 
   2  13  13       20.16        1.67     10.58 o 
  -3  14  13        2.67       25.97     60.23 o 
  -8   0  14      196.24      197.08     50.12 o 
  -7   0  14      322.69      327.76     56.58 o 
  -6   0  14        5.40        2.65      6.60 o 
  -5   0  14      446.61      481.44     36.31 o 
  -4   0  14      842.11      870.85     33.25 o 
  -3   0  14      670.66      733.74     38.63 o 
  -2   0  14       19.89       21.44     21.57 o 
  -1   0  14       22.46       30.54     18.13 o 
   0   0  14      814.90      803.17     29.47 o 
   1   0  14      473.17      472.99     24.26 o 
   2   0  14      103.11       70.54     24.14 o 
   3   0  14        0.02       17.81     25.06 o 
   4   0  14      340.20      340.20     38.63 o 
   5   0  14      209.89      231.66     43.54 o 
   6   0  14      125.24      156.45     47.82 o 
   7   0  14        0.43      -11.97     37.14 o 
  -8   1  14        0.24      -19.21     65.41 o 
  -7   1  14      111.31      127.44     31.38 o 
  -6   1  14      512.14      565.57     30.31 o 
  -5   1  14      332.87      331.54     26.07 o 
  -4   1  14       80.50       68.64     23.76 o 
  -3   1  14      156.13      157.62     21.85 o 
  -2   1  14      688.94      704.52     17.06 o 
  -1   1  14      750.43      756.63     18.20 o 
   0   1  14      238.17      224.66     18.25 o 
   1   1  14       17.33       28.25     16.18 o 
   2   1  14      163.27      161.17     16.49 o 
   3   1  14      622.76      633.48     23.70 o 
   4   1  14      194.68      163.95     24.96 o 
   5   1  14        8.57       20.34     28.47 o 
   6   1  14       35.74       24.42     32.15 o 
   7   1  14       83.67       99.58     41.53 o 
  -8   2  14      168.26      146.35     39.43 o 
  -7   2  14      141.93      134.36     42.45 o 
  -6   2  14       15.62       14.16     22.12 o 
  -5   2  14       99.91       78.72     28.87 o 
  -4   2  14      467.30      472.75     29.22 o 
  -3   2  14      716.81      723.73     19.55 o 
  -2   2  14      103.46       84.92     17.80 o 
  -1   2  14       52.54       65.10     16.50 o 
   0   2  14      656.10      653.14     17.87 o 
   1   2  14      832.77      843.97     25.61 o 
   2   2  14      309.27      317.15     25.30 o 
   3   2  14        0.43        0.27     11.41 o 
   4   2  14       83.75       92.46     28.11 o 
   5   2  14      115.33      149.91     25.86 o 
   6   2  14      107.19      131.80     36.24 o 
   7   2  14        6.98       13.46     38.73 o 
  -8   3  14        0.13       -5.12     34.40 o 
  -7   3  14      103.00      121.03     31.76 o 
  -6   3  14      246.51      259.03     30.54 o 
  -5   3  14      171.82      160.15     24.71 o 
  -4   3  14       66.65       57.60     23.50 o 
  -3   3  14      103.75      107.00     19.29 o 
  -2   3  14      424.44      406.16     19.59 o 
  -1   3  14      474.40      464.55     16.33 o 
   0   3  14      210.18      176.73     24.60 o 
   1   3  14       55.55       65.42     24.09 o 
   2   3  14      258.96      250.32     27.91 o 
   3   3  14      158.15      172.15     25.04 o 
   4   3  14       50.14       54.25     30.08 o 
   5   3  14        0.04        8.26     19.54 o 
   6   3  14       25.82       43.34     33.60 o 
   7   3  14       29.42       53.89     63.94 o 
  -8   4  14       36.69       47.84     30.25 o 
  -7   4  14       31.13       50.92     30.16 o 
  -6   4  14       29.84       32.14     39.62 o 
  -5   4  14       12.68        4.35     11.32 o 
  -4   4  14       78.55       62.32     24.91 o 
  -3   4  14      114.02      111.93     19.45 o 
  -2   4  14      124.37      106.32     21.71 o 
  -1   4  14        0.44       -0.50      3.06 o 
   0   4  14       26.45       35.22     26.48 o 
   1   4  14       36.89       31.78     23.81 o 
   2   4  14       46.90       42.25     22.89 o 
   3   4  14        3.96        0.48     27.53 o 
   4   4  14       25.32       29.35     26.76 o 
   5   4  14       52.55       54.46     31.24 o 
   6   4  14        8.66        7.29     12.38 o 
   7   4  14        1.95       20.17     91.45 o 
  -8   5  14        1.06        4.97     23.89 o 
  -7   5  14        0.46        3.24      7.10 o 
  -6   5  14       29.85       32.46     28.25 o 
  -5   5  14       71.68       72.41     26.73 o 
  -4   5  14       31.27       27.07     21.66 o 
  -3   5  14        1.32       -0.39     16.36 o 
  -2   5  14        4.42        2.97      5.27 o 
  -1   5  14       53.21       36.76     22.09 o 
   0   5  14        1.95       -1.50     20.00 o 
   1   5  14       11.71       11.02     16.96 o 
   2   5  14        5.69        2.13      6.54 o 
   3   5  14       20.32       10.32     23.19 o 
   4   5  14       43.11       61.31     31.72 o 
   5   5  14       13.96       13.52      9.67 o 
   6   5  14        0.00        0.52      3.95 o 
   7   5  14        4.62        0.39     18.98 o 
  -8   6  14        2.35       12.23    327.65 o 
  -7   6  14        1.04       -6.15     10.70 o 
  -6   6  14        0.67        0.62     12.30 o 
  -5   6  14        0.44       10.69     21.77 o 
  -4   6  14        0.44        1.23      8.07 o 
  -3   6  14        2.59       -0.68     12.79 o 
  -2   6  14       12.92        7.96     19.50 o 
  -1   6  14        0.83       -0.11      8.29 o 
   0   6  14        1.73        2.34     43.97 o 
   1   6  14        7.13       -8.09     25.90 o 
   2   6  14       14.00        4.55     14.80 o 
   3   6  14       23.75       14.27     39.40 o 
   4   6  14       23.41       13.31     18.99 o 
   5   6  14        8.61        4.61     30.40 o 
   6   6  14        0.90      -10.60     58.70 o 
  -8   7  14       10.25       19.43     77.35 o 
  -7   7  14       20.06       16.20     29.94 o 
  -6   7  14       61.92       54.56     37.05 o 
  -5   7  14        1.65       -0.43     13.48 o 
  -4   7  14       20.02       19.22     28.58 o 
  -3   7  14       99.08      109.43     24.71 o 
  -2   7  14       88.18       81.61     27.68 o 
  -1   7  14       41.00       30.59     42.31 o 
   0   7  14        2.92        1.23     14.19 o 
   1   7  14       51.47       54.12     26.90 o 
   2   7  14       40.85       43.59     26.33 o 
   3   7  14       87.39       87.21     37.74 o 
   4   7  14        5.13        6.58     27.31 o 
   5   7  14        0.12       -5.01     31.30 o 
  -7   8  14       24.69       38.05     64.71 o 
  -6   8  14       14.24       12.95     31.34 o 
  -5   8  14       92.57       76.14     33.19 o 
  -4   8  14      134.92      125.75     31.75 o 
  -3   8  14      151.06      154.43     27.60 o 
  -2   8  14        3.18       -1.72      5.01 o 
  -1   8  14       46.45       41.99     49.38 o 
   0   8  14      112.83      126.92     30.59 o 
   1   8  14      114.23      124.37     34.09 o 
   2   8  14       77.95       72.02     29.48 o 
   3   8  14        5.28       14.36     35.21 o 
   4   8  14       53.10       78.65     47.19 o 
   5   8  14       45.61       29.00     55.30 o 
  -7   9  14       58.07       57.51     88.94 o 
  -6   9  14      133.90      144.75     38.77 o 
  -5   9  14      113.99      100.73     33.81 o 
  -4   9  14       15.15       12.92     32.83 o 
  -3   9  14       65.90       71.42     28.55 o 
  -2   9  14      177.81      191.02     30.66 o 
  -1   9  14      105.81      130.56     36.02 o 
   0   9  14       52.46       40.80     34.87 o 
   1   9  14        7.25        6.44     24.97 o 
   2   9  14       92.59      102.05     32.38 o 
   3   9  14       86.36      116.46     42.61 o 
   4   9  14        4.01       25.86     32.04 o 
   5   9  14        0.94      -10.13     81.04 o 
  -6  10  14        0.00        4.43     80.87 o 
  -5  10  14       38.14       49.94     41.69 o 
  -4  10  14      167.12      166.25     34.89 o 
  -3  10  14      186.34      175.45     30.71 o 
  -2  10  14       27.98       37.50     29.98 o 
  -1  10  14       80.62       91.99     41.03 o 
   0  10  14      195.19      229.34     34.58 o 
   1  10  14      184.53      195.43     35.56 o 
   2  10  14       39.02       44.57     33.42 o 
   3  10  14       33.69       41.72     41.58 o 
   4  10  14       62.74       78.93     57.43 o 
  -5  11  14      101.55       97.09     70.42 o 
  -4  11  14        4.51        4.46     13.27 o 
  -3  11  14       63.20       72.12     32.00 o 
  -2  11  14      303.56      364.86     41.78 o 
  -1  11  14      234.63      251.35     39.98 o 
   0  11  14       71.02       58.71     32.84 o 
   1  11  14       15.68       26.61     29.51 o 
   2  11  14      167.05      176.78     39.41 o 
   3  11  14      189.41      205.41     49.44 o 
   4  11  14       68.90       70.72    108.28 o 
  -4  12  14      204.24      240.38     86.06 o 
  -3  12  14      136.25      191.52     75.15 o 
  -2  12  14       47.31       62.11     56.50 o 
  -1  12  14       14.03        4.51     45.01 o 
   0  12  14      135.85      118.65     50.08 o 
   1  12  14      135.64      138.80     46.90 o 
   2  12  14       62.38       81.19     52.66 o 
   0  13  14       21.58       15.15     62.75 o 
   1  13  14        5.71       20.14     63.73 o 
  -8   1  15       19.53       25.62    379.83 o 
  -7   1  15        1.39        9.65     21.13 o 
  -6   1  15       21.65        4.32      9.70 o 
  -5   1  15       82.25       69.36     30.85 o 
  -4   1  15       11.19       -2.90     11.16 o 
  -3   1  15       18.30        4.50      7.73 o 
  -2   1  15       11.50       18.49     13.45 o 
  -1   1  15       18.75       17.38     17.20 o 
   0   1  15       16.85       26.69     16.44 o 
   1   1  15        2.08       10.26     24.44 o 
   2   1  15        1.50      -14.95     32.13 o 
   3   1  15        9.52       26.40     59.13 o 
   4   1  15       22.44       30.85     35.27 o 
   5   1  15        5.11       16.00     25.92 o 
   6   1  15        0.11       -1.34     36.05 o 
  -8   2  15       61.11       94.08     75.04 o 
  -7   2  15       49.22       57.88     40.01 o 
  -6   2  15        2.01      -13.09     29.23 o 
  -5   2  15        7.06        1.08      8.53 o 
  -4   2  15      146.17      145.67     24.83 o 
  -3   2  15       82.67       89.78     25.16 o 
  -2   2  15      107.13       97.10     20.80 o 
  -1   2  15        0.62        2.70      9.12 o 
   0   2  15       86.99       73.20     22.40 o 
   1   2  15       35.97       48.28     31.32 o 
   2   2  15      106.31       80.90     41.83 o 
   3   2  15       19.10       23.24     34.59 o 
   4   2  15        0.15       -2.19     14.02 o 
   5   2  15       41.81       48.17     39.83 o 
   6   2  15       35.19       47.52     54.55 o 
  -7   3  15       41.26       58.07     35.48 o 
  -6   3  15      100.57       92.64     35.63 o 
  -5   3  15      278.24      286.97     27.22 o 
  -4   3  15      132.14      112.71     27.73 o 
  -3   3  15       11.84       10.49     11.93 o 
  -2   3  15      144.49      144.41     25.44 o 
  -1   3  15      359.86      336.67     24.51 o 
   0   3  15      189.68      187.29     25.83 o 
   1   3  15       47.28       35.24     29.67 o 
   2   3  15      112.69      111.03     41.74 o 
   3   3  15      190.81      181.60     34.65 o 
   4   3  15       45.53       48.31     35.56 o 
   5   3  15       23.14       10.31     25.87 o 
   6   3  15        3.07       19.85     94.44 o 
  -8   4  15       79.29       61.32     96.54 o 
  -7   4  15      182.41      177.51     40.22 o 
  -6   4  15       46.44       51.43     37.06 o 
  -5   4  15        9.79       10.45     16.65 o 
  -4   4  15      118.82      122.06     26.55 o 
  -3   4  15      400.51      390.00     26.50 o 
  -2   4  15      267.59      240.55     25.42 o 
  -1   4  15        6.69       -2.18     24.44 o 
   0   4  15       75.12       88.93     28.40 o 
   1   4  15      400.29      439.88     27.52 o 
   2   4  15      252.52      266.62     34.78 o 
   3   4  15        0.70       18.62     52.50 o 
   4   4  15        7.38       15.40     57.19 o 
   5   4  15       72.57       57.40     62.57 o 
   6   4  15       37.79       52.43     67.80 o 
  -8   5  15       18.45       44.91     97.70 o 
  -7   5  15       20.36       50.29     52.77 o 
  -6   5  15      125.80      136.99     35.60 o 
  -5   5  15      254.96      276.38     29.42 o 
  -4   5  15      160.94      167.28     27.56 o 
  -3   5  15        0.13       -0.44      5.21 o 
  -2   5  15      157.11      163.64     24.87 o 
  -1   5  15      507.71      562.62     27.19 o 
   0   5  15      264.40      276.44     27.28 o 
   1   5  15       34.43       38.22     28.94 o 
   2   5  15       65.26       98.24     33.06 o 
   3   5  15      184.31      226.75     36.72 o 
   4   5  15      153.05      144.09     39.60 o 
   5   5  15       35.82       15.49    338.48 o 
  -7   6  15      137.68      122.17     58.36 o 
  -6   6  15      102.44      100.61     35.21 o 
  -5   6  15       28.72       25.58     21.67 o 
  -4   6  15      498.05      527.10     31.79 o 
  -3   6  15      420.25      436.14     27.77 o 
  -2   6  15      240.12      243.64     24.72 o 
  -1   6  15        4.49       -0.26     11.42 o 
   0   6  15      103.48      103.43     31.50 o 
   1   6  15      340.20      348.92     29.27 o 
   2   6  15      281.67      293.12     34.29 o 
   3   6  15       47.13       53.89     37.98 o 
   4   6  15        8.73        3.93     10.58 o 
  -7   7  15        4.71        4.17     24.20 o 
  -6   7  15      147.69      148.59     39.43 o 
  -5   7  15      193.47      223.60     33.96 o 
  -4   7  15      152.04      158.58     32.42 o 
  -3   7  15       11.20       28.45     20.09 o 
  -2   7  15      131.19      118.74     37.98 o 
  -1   7  15      204.96      204.93     35.94 o 
   0   7  15      173.76      164.68     36.15 o 
   1   7  15       64.57       75.84     30.17 o 
   2   7  15        8.99       27.58     37.52 o 
   3   7  15       60.01       84.50     46.71 o 
   4   7  15      133.95      154.97     61.44 o 
  -6   8  15       48.22       56.99     71.77 o 
  -5   8  15        1.92        6.88     40.86 o 
  -4   8  15       19.54       41.49     38.90 o 
  -3   8  15      215.49      219.36     29.26 o 
  -2   8  15       86.94       95.12     34.44 o 
  -1   8  15        8.79        0.91      7.75 o 
   0   8  15        8.52        0.41     27.19 o 
   1   8  15      170.14      170.97     38.66 o 
   2   8  15      124.30      150.19     49.54 o 
   3   8  15       17.31       42.80     52.28 o 
   4   8  15        5.49       22.78    125.75 o 
  -5   9  15       93.73      103.03     59.85 o 
  -4   9  15       74.82       69.47     42.00 o 
  -3   9  15        9.02       10.68     25.69 o 
  -2   9  15       58.69       50.87     35.07 o 
  -1   9  15      130.92      129.53     41.26 o 
   0   9  15      136.94      127.65     38.91 o 
   1   9  15       28.97       42.32     53.08 o 
   2   9  15       22.08        6.55     17.27 o 
   3   9  15       71.89       78.38     86.33 o 
   4   9  15       32.64       69.26     89.59 o 
  -5  10  15        3.56       27.49    154.18 o 
  -4  10  15        0.15        1.80     33.22 o 
  -3  10  15       70.14       63.18     43.06 o 
  -2  10  15       82.29       85.55     36.45 o 
  -1  10  15       30.94       46.41     43.75 o 
   0  10  15        0.13       -0.35     15.69 o 
   1  10  15       14.87        0.24      5.57 o 
   2  10  15       37.73       47.22     49.97 o 
   3  10  15       36.38       22.63    178.54 o 
  -4  11  15       11.26        9.15     98.00 o 
  -3  11  15        4.38      -27.69     46.62 o 
  -2  11  15        0.91       41.77     87.14 o 
  -1  11  15        0.56      -12.82     43.22 o 
   0  11  15        7.58       -0.97      5.62 o 
   1  11  15        5.81        0.85     10.31 o 
  -2  12  15        0.20      -20.94    111.77 o 
   0  12  15        6.22       -2.40     76.65 o 
  -7   0  16      129.45      128.64     67.66 o 
  -6   0  16      334.96      365.51     57.92 o 
  -5   0  16       37.75       49.61     56.22 o 
  -4   0  16       69.56       49.43     58.15 o 
  -3   0  16      286.32      296.91     43.11 o 
  -2   0  16      268.40      237.10     33.89 o 
  -1   0  16      112.40      133.03     38.11 o 
   0   0  16        1.74       -0.87     43.17 o 
   1   0  16      139.37      135.99     61.33 o 
   2   0  16       93.45       71.77     73.85 o 
   3   0  16       78.13      109.43     86.99 o 
   4   0  16        5.05        6.93     19.78 o 
   5   0  16       44.48       12.61     65.10 o 
  -7   1  16       12.50       28.12     27.85 o 
  -6   1  16       40.71       44.46     36.42 o 
  -5   1  16      310.78      335.32     34.86 o 
  -4   1  16      214.78      231.57     32.16 o 
  -3   1  16       62.05       54.66     33.86 o 
  -2   1  16        0.79        6.29     17.80 o 
  -1   1  16      227.54      246.13     27.41 o 
   0   1  16      375.07      388.82     28.71 o 
   1   1  16      108.77      101.88     33.10 o 
   2   1  16        3.79        9.19     44.35 o 
   3   1  16       13.39       15.44     38.62 o 
   4   1  16      131.22      162.72     45.39 o 
   5   1  16       87.88       88.24     97.21 o 
  -7   2  16       97.40       94.66     51.89 o 
  -6   2  16      110.27       96.39     37.90 o 
  -5   2  16       19.66       17.39     27.72 o 
  -4   2  16       37.62       42.01     33.62 o 
  -3   2  16      222.70      216.50     30.64 o 
  -2   2  16      354.22      339.53     29.45 o 
  -1   2  16      183.31      183.69     28.34 o 
   0   2  16        2.25       18.32     19.68 o 
   1   2  16      197.19      223.14     30.95 o 
   2   2  16      291.33      312.13     46.18 o 
   3   2  16      159.91      163.56     39.39 o 
   4   2  16       14.15       20.08     45.89 o 
   5   2  16        4.47        7.00     44.63 o 
  -7   3  16        7.36        5.94     66.84 o 
  -6   3  16       22.28       26.49     25.57 o 
  -5   3  16       78.06       82.26     34.19 o 
  -4   3  16      122.58       98.31     35.09 o 
  -3   3  16       84.77       76.23     32.53 o 
  -2   3  16        6.82       11.28     33.65 o 
  -1   3  16       80.52       75.32     38.98 o 
   0   3  16      230.16      229.85     29.09 o 
   1   3  16       74.58       78.95     32.01 o 
   2   3  16        3.53       11.82     38.74 o 
   3   3  16       56.41       46.71     48.22 o 
   4   3  16       54.97       33.46     60.44 o 
   5   3  16       30.10        9.83    146.51 o 
  -7   4  16       31.36        2.72      6.07 o 
  -6   4  16       54.51       43.18     39.17 o 
  -5   4  16       28.98       34.68     37.31 o 
  -4   4  16        0.04       -0.08      3.86 o 
  -3   4  16        5.73       24.25     31.71 o 
  -2   4  16       33.17        6.93     15.44 o 
  -1   4  16       82.63       86.98     41.36 o 
   0   4  16        5.76        7.40     32.56 o 
   1   4  16        5.07        5.80      9.45 o 
   2   4  16        0.50       14.87     26.76 o 
   3   4  16       12.80       28.62     62.08 o 
   4   4  16        7.13      -12.63     50.27 o 
   5   4  16        3.53      -15.57    155.61 o 
  -6   5  16        0.94      -20.44     71.21 o 
  -5   5  16       32.55       30.78     40.88 o 
  -4   5  16       51.13       41.94     32.84 o 
  -3   5  16        0.42        3.59     13.49 o 
  -2   5  16        0.47       -5.30      8.44 o 
  -1   5  16        2.55        0.50     15.38 o 
   0   5  16       38.31       19.84     34.82 o 
   1   5  16        6.32        0.01      1.54 o 
   2   5  16       28.94       23.18     40.88 o 
   3   5  16        1.53       17.29     31.48 o 
   4   5  16        3.83        5.93     37.17 o 
  -6   6  16        0.13       33.17     55.32 o 
  -5   6  16        3.40       14.36     24.26 o 
  -4   6  16        0.24        4.03     19.41 o 
  -3   6  16        0.04        0.47     34.01 o 
  -2   6  16        0.20        6.51     13.25 o 
  -1   6  16        0.11        0.34     23.37 o 
   0   6  16        0.12       -1.02      4.45 o 
   1   6  16        0.04       -8.81     20.12 o 
   2   6  16        0.28       -0.94     18.01 o 
   3   6  16        1.81       -1.29     15.27 o 
   4   6  16       11.90       11.39     63.01 o 
  -5   7  16       53.64       51.79     62.04 o 
  -4   7  16       14.85       18.90     38.33 o 
  -3   7  16        1.19        6.11     17.18 o 
  -2   7  16       27.81       34.57     43.18 o 
  -1   7  16       61.32       44.53     39.62 o 
   0   7  16       48.65       42.25     40.60 o 
   1   7  16        0.27        4.19     18.77 o 
   2   7  16        0.05        9.63     13.13 o 
   3   7  16        9.08       19.14     53.07 o 
   4   7  16       18.49       74.25    117.37 o 
  -5   8  16       12.12        6.78     66.25 o 
  -4   8  16       44.01       50.79     69.04 o 
  -3   8  16       66.16       58.72     37.49 o 
  -2   8  16       44.25       42.51     39.98 o 
  -1   8  16        0.46      -12.00     30.05 o 
   0   8  16       23.09       36.99     37.23 o 
   1   8  16       46.20       49.64     40.01 o 
   2   8  16       22.49       57.16     67.35 o 
  -5   9  16       62.45       97.47     78.18 o 
  -4   9  16       91.92       86.39     82.56 o 
  -3   9  16       18.67       19.98    276.24 o 
  -2   9  16       16.45       26.36     57.08 o 
  -1   9  16       38.50       53.77     50.54 o 
   0   9  16       79.76       91.69     53.78 o 
   1   9  16       13.15       17.71    117.08 o 
  -3  10  16       75.49       35.82    131.20 o 
  -2  10  16      117.41      127.16    101.43 o 
  -1  10  16       62.53       54.92     61.93 o 
   0  10  16        3.68       16.31     34.98 o 
  -6   1  17        3.56       -2.47     33.73 o 
  -5   1  17        6.89       12.30     18.37 o 
  -4   1  17       15.74       15.33     16.98 o 
  -3   1  17        2.34       -8.27     47.31 o 
  -2   1  17        9.49       -7.12     24.30 o 
  -1   1  17       17.46        9.48     24.90 o 
   0   1  17        7.85        6.53     10.06 o 
   1   1  17        6.40       18.76     29.78 o 
   2   1  17        0.08      -19.80    116.27 o 
   3   1  17        0.35        1.69     46.56 o 
   4   1  17        5.08      -15.09     49.13 o 
  -6   2  17       33.51       29.83     48.02 o 
  -5   2  17       13.08        6.68     26.56 o 
  -4   2  17        2.39       23.98     58.81 o 
  -3   2  17       17.94       11.02     21.93 o 
  -2   2  17       62.28       49.18     42.00 o 
  -1   2  17       19.85       23.67     25.93 o 
   0   2  17        1.62        5.14     21.22 o 
   1   2  17       10.82        7.54     36.97 o 
   2   2  17        4.99       31.13     48.63 o 
   3   2  17       20.15       26.89     38.77 o 
   4   2  17       13.02       23.30    119.25 o 
  -6   3  17        7.05      -22.65    132.46 o 
  -5   3  17       55.37       30.92     56.86 o 
  -4   3  17      153.36      133.11     45.16 o 
  -3   3  17      181.17      166.89     50.18 o 
  -2   3  17       20.22       22.88     31.50 o 
  -1   3  17       38.36       58.63     42.65 o 
   0   3  17       71.45       74.61     33.92 o 
   1   3  17      134.72      141.37     50.45 o 
   2   3  17       56.81       53.82     43.91 o 
   3   3  17        5.18       17.79     32.60 o 
   4   3  17       33.06       54.82     67.13 o 
  -5   4  17       34.33       38.64     61.29 o 
  -4   4  17       13.37       -0.30     13.84 o 
  -3   4  17       16.48       10.41     23.96 o 
  -2   4  17      250.61      282.65     39.70 o 
  -1   4  17      117.78      119.32     37.31 o 
   0   4  17       28.95       22.17     38.96 o 
   1   4  17        4.20       30.07     30.06 o 
   2   4  17      143.39      170.85     46.27 o 
   3   4  17       89.17       94.69     52.55 o 
  -5   5  17       26.19       -7.33     25.98 o 
  -4   5  17       71.61       72.42     46.08 o 
  -3   5  17       73.57       73.81     49.66 o 
  -2   5  17        4.16       11.21     13.86 o 
  -1   5  17       66.82       82.40     38.69 o 
   0   5  17      101.05      105.66     38.29 o 
   1   5  17       85.64      101.02     46.44 o 
   2   5  17       16.12       59.48     52.36 o 
   3   5  17        6.69       18.84     52.36 o 
  -5   6  17      118.22       99.12     83.28 o 
  -4   6  17        1.11        7.95   9995.20 o 
  -3   6  17      101.58      110.55     51.33 o 
  -2   6  17      184.37      213.72     37.32 o 
  -1   6  17      165.25      177.52     37.59 o 
   0   6  17        8.02       -9.00     25.86 o 
   1   6  17        1.27       -1.14      8.46 o 
   2   6  17       73.32      113.89     76.62 o 
   3   6  17      101.54      154.01     94.89 o 
  -3   7  17      147.89      186.61     61.84 o 
  -2   7  17       34.86       50.55     45.46 o 
  -1   7  17       31.52       14.46     17.61 o 
   0   7  17       62.89       48.40     74.33 o 
  -1   8  17       50.05       30.46     51.10 o 
   0   8  17        5.78        5.42    153.48 o 
  -5   0  18      169.50      184.31     66.55 o 
  -4   0  18       85.25       71.55     77.80 o 
  -3   0  18       18.02       -2.96    108.96 o 
  -2   0  18       75.74       51.74    119.10 o 
  -1   0  18       77.39      105.32     63.14 o 
   0   0  18       72.13       95.28     80.54 o 
  -5   1  18        7.23       47.30     81.32 o 
  -4   1  18      115.65       92.04     80.78 o 
  -3   1  18      149.61      168.42     78.58 o 
  -2   1  18       20.79       13.29   3573.55 o 
  -1   1  18       15.21        3.88     16.16 o 
   0   1  18       59.46      125.94     67.51 o 
  -5   2  18       64.35       38.78     53.77 o 
  -4   2  18       48.22       62.77    103.09 o 
  -3   2  18        2.61        3.83     35.66 o 
  -2   2  18       50.48       58.73     53.52 o 
  -1   2  18      112.63      111.49     74.30 o 
   0   2  18      139.76      107.18     68.27 o 
  -4   3  18       16.36       -9.51     77.95 o 
  -3   3  18       57.41       49.42     62.69 o 
  -2   3  18       43.29       29.22     60.93 o 
  -1   3  18        2.08       18.24     62.18 o 
   0   3  18        4.16       20.52     90.45 o 
  -4   4  18        7.94       18.34    142.59 o 
  -3   4  18        0.00       -6.65     51.02 o 
  -2   4  18        2.46       13.96     46.72 o 
  -1   4  18        9.38       18.19     66.13 o 
   0   4  18       27.49       34.56     83.01 o 
  -3   5  18       15.73       36.52     66.46 o 
  -2   5  18        6.77       26.61     32.21 o 
  -1   5  18        0.37       15.00     27.06 o 
  -1   6  18        0.79        6.37     43.90 o 
   0   6  18        0.41        6.46     73.76 o 
                                                 
